# Supplementary material for: cis-Bis(1,10-phenanthroline-κ2 N,N′)bis­(pyridin-4-amine-κN 1)ruthenium(II) bis­(hexa­fluoridophosphate)
Source: Acta Crystallogr Sect E Struct Rep Online. 2013 Jan 9;69(Pt 2):m75–6. doi: 10.1107/S1600536812051999 (PMC3569179; doi:10.1107/S1600536812051999)
Supplement: Supplementary file 1 [file e-69-00m75-sup1.cif]

##############################################################################
#                                                                            #
# This CIF contains the data in a paper accepted for publication in          #
# Acta Crystallographica Section E. It conforms to the requirements of       #
# Notes for Authors for Acta Crystallographica Section E, and has been       #
# peer reviewed under the auspices of the IUCr Commission on Journals.       #
#                                                                            #
# Full details of the Crystallographic Information File format               #
# are given in the paper "The Crystallographic Information File (CIF):       #
# a New Standard Archive File for Crystallography" by S. R. Hall, F. H.      #
# Allen and I. D. Brown [Acta Cryst. (1991), A47, 655-685].                  #
#                                                                            #
# The current version of the core CIF dictionary is obtainable from          #
# ftp://ftp.iucr.org/pub/cif_core.dic.                                       #
#                                                                            #
# Software is freely available for graphical display of the structure(s)     #
# in this CIF. For information consult the CIF software page                 #
# http://www.iucr.org/resources/cif/software.                                #
#                                                                            #
# This file may be used for bona fide research purposes within the           #
# scientific community so long as proper attribution is given to the journal # 
# article from which it was obtained.                                        #
#                                                                            #
##############################################################################
data_global
_audit_creation_method     'WinGX routine CIF_UPDATE'
_audit_conform_dict_name     cif_core.dic
_audit_conform_dict_version     2.3
_journal_date_recd_electronic     2012-12-07
_journal_date_accepted     2012-12-28
_journal_name_full     'Acta Crystallographica, Section E'
_journal_year     2013
_journal_volume     69
_journal_issue      2
_journal_page_first     m75
_journal_page_last     m76
_journal_paper_category     QM
_journal_paper_doi     10.1107/S1600536812051999
_journal_coeditor_code     BG2495
_publ_contact_author_name     'Carlos, Rose M.'
_publ_contact_author_address
;
Universidade Federal de S\\~ao Carlos
Departamento de Qu\'imica
CP 676, CEP 13565-905, S\\~ao Carlos/SP, Brazil
;
_publ_contact_author_email     rosem@ufscar.br
_publ_contact_author_fax     '+55(16)3351 8350'
_publ_contact_author_phone     '+55(16)3351 8780'
_publ_section_title
;\
<i>cis</i>-Bis(1,10-phenanthroline-\k^2^<i>N</i>,<i>N</i>')bis(pyridin-4-amine-\
\k<i>N</i>^1^)ruthenium(II) bis(hexafluoridophosphate)
;
_publ_section_title_footnote
;
 Part I. Ruthenium(II) coordination complexes with 4-aminopyridine and
\a-diimine ligands.
;
loop_
    _publ_author_name
    _publ_author_address
    'Camilo, Mariana R.'
;
Universidade Federal de S\~ao Carlos
Departamento de Qu\'imica
CP 676, CEP 13565-905, S\~ao Carlos/SP, Brazil
;
    'Martins, Felipe T.'
;
Universidade Federal de Goias
Instituto de Qu\'imica
Campus Samambaia
CP 131, CEP 74001-970, Goiania/GO, Brazil
;
    'Malta, Val\'eria R. S.'
;
Universidade Federal de Alagoas
Centro de Ci\^encias Exatas e Naturais
Departamento de Qu\'imica
CEP 57072-970, Macei\'o/AL, Brazil
;
    'Ellena, Javier'
;
Universidade de S\~ao Paulo
Instituto de F\'isica de Sao Carlos
CP 369, CEP 13560-970, S\~ao Carlos/SP, Brazil
;
    'Carlos, Rose M.'
;
Universidade Federal de S\~ao Carlos
Departamento de Qu\'imica
CP 676, CEP 13565-905, S\~ao Carlos/SP, Brazil
;
data_I
_audit_creation_method     'WinGX routine CIF_UPDATE'
_chemical_name_systematic
;
<i>cis</i>-Bis(1,10-phenanthroline-\k^2^<i>N</i>,<i>N</i>')bis(pyridin-4-amine-
\k<i>N</i>^1^)ruthenium(II) bis(hexafluoridophosphate)
;
_chemical_formula_moiety     'C34 H28 N8 Ru 2+, 2(F6 P -)'
_chemical_formula_sum     'C34 H28 F12 N8 P2 Ru'
_chemical_formula_iupac     '[Ru (C12 H8 N2)2 (C5 H6 N2)2] (P F6)2'
_chemical_formula_weight     939.65
_symmetry_cell_setting     orthorhombic
_symmetry_space_group_name_H-M     'P 21 c n'
_symmetry_space_group_name_hall     'P -2n 2a'
loop_
    _symmetry_equiv_pos_as_xyz
    'x, y, z'
    'x+1/2, -y, -z'
    'x, -y+1/2, z+1/2'
    'x+1/2, y+1/2, -z+1/2'
_cell_length_a     13.0943(3)
_cell_length_b     14.5730(3)
_cell_length_c     19.9366(5)
_cell_angle_alpha     90
_cell_angle_beta     90
_cell_angle_gamma     90
_cell_volume     3804.37(15)
_cell_formula_units_Z     4
_cell_measurement_reflns_used     35299
_cell_measurement_theta_min     2.91
_cell_measurement_theta_max     25.682
_cell_measurement_temperature     298(2)
_exptl_crystal_description     prism
_exptl_crystal_colour     red
_exptl_crystal_size_max     0.40
_exptl_crystal_size_mid     0.20
_exptl_crystal_size_min     0.10
_exptl_crystal_density_diffrn     1.641
_exptl_crystal_density_method     'not measured'
_exptl_crystal_F_000     1880
_exptl_absorpt_coefficient_mu     0.593
_exptl_absorpt_correction_type     gaussian
_exptl_absorpt_process_details     '(Coppens <i>et al.</i>, 1965)'
_exptl_absorpt_correction_T_min     0.699
_exptl_absorpt_correction_T_max     0.938
_diffrn_ambient_temperature     298(2)
_diffrn_radiation_type     MoK\a
_diffrn_radiation_wavelength     0.71073
_diffrn_measurement_device_type     'Nonius KappaCCD'
_diffrn_measurement_device     '95mm CCD camera on \k-goniostat'
_diffrn_measurement_method     CCD
_diffrn_reflns_number     29253
_diffrn_reflns_av_R_equivalents     0.0658
_diffrn_reflns_theta_min     2.92
_diffrn_reflns_theta_max     25.7
_diffrn_reflns_theta_full     25.7
_diffrn_measured_fraction_theta_max     0.98
_diffrn_measured_fraction_theta_full     0.98
_diffrn_reflns_limit_h_min     -15
_diffrn_reflns_limit_h_max     15
_diffrn_reflns_limit_k_min     -17
_diffrn_reflns_limit_k_max     17
_diffrn_reflns_limit_l_min     -24
_diffrn_reflns_limit_l_max     24
_reflns_number_total     6964
_reflns_number_gt     5348
_reflns_threshold_expression     I>2\s(I)
_refine_ls_structure_factor_coef     Fsqd
_refine_ls_matrix_type     full
_refine_ls_R_factor_gt     0.0529
_refine_ls_wR_factor_ref     0.1506
_refine_ls_goodness_of_fit_ref     1.039
_refine_ls_restrained_S_all     1.039
_refine_ls_number_reflns     6964
_refine_ls_number_parameters     514
_refine_ls_number_restraints     1
_refine_ls_hydrogen_treatment     constr
_refine_ls_weighting_scheme     calc
_refine_ls_weighting_details
         'calc w=1/[\s^2^(Fo^2^)+(0.0819P)^2^+2.2520P] where P=(Fo^2^+2Fc^2^)/3'
_refine_ls_shift/su_max     0.001
_refine_diff_density_max     0.392
_refine_diff_density_min     -0.479
_refine_ls_extinction_method     none
_refine_ls_abs_structure_details     'Flack (1983), 3264 Friedel pairs'
_refine_ls_abs_structure_Flack     0.25(6)
loop_
    _atom_type_symbol
    _atom_type_description
    _atom_type_scat_dispersion_real
    _atom_type_scat_dispersion_imag
    _atom_type_scat_source
    C C 0.0033 0.0016 'International Tables Vol C Tables 4.2.6.8 and 6.1.1.4'
    H H 0 0 'International Tables Vol C Tables 4.2.6.8 and 6.1.1.4'
    N N 0.0061 0.0033 'International Tables Vol C Tables 4.2.6.8 and 6.1.1.4'
    F F 0.0171 0.0103 'International Tables Vol C Tables 4.2.6.8 and 6.1.1.4'
    P P 0.1023 0.0942 'International Tables Vol C Tables 4.2.6.8 and 6.1.1.4'
    Ru Ru -1.2594 0.8363 'International Tables Vol C Tables 4.2.6.8 and 6.1.1.4'
_computing_data_collection     'COLLECT (Nonius, 2000)'
_computing_cell_refinement     'SCALEPACK (Otwinowski & Minor, 1997)'
_computing_data_reduction     'DENZO and SCALEPACK (Otwinowski & Minor, 1997)'
_computing_structure_solution     'SHELXS97 (Sheldrick, 2008)'
_computing_structure_refinement     'SHELXL97 (Sheldrick, 2008)'
_computing_molecular_graphics
 'ORTEP-3 for Windows (Farrugia, 2012) and Mercury (Macrae <i>et al.</i>, 2006)'
_computing_publication_material     'WinGX (Farrugia, 2012)'
loop_
    _atom_site_type_symbol
    _atom_site_label
    _atom_site_fract_x
    _atom_site_fract_y
    _atom_site_fract_z
    _atom_site_U_iso_or_equiv
    _atom_site_adp_type
    _atom_site_calc_flag
    _atom_site_refinement_flags
    _atom_site_occupancy
    _atom_site_disorder_assembly
    _atom_site_disorder_group
    Ru Ru1 0.15387(9) 0.53833(3) 0.74946(2) 0.05771(15) Uani d . 1 . .
    P P1A -0.07388(19) 0.48572(17) 1.00634(11) 0.0984(7) Uani d . 1 . .
    P P1 0.80453(18) 0.52929(14) 0.54965(10) 0.0872(5) Uani d . 1 . .
    N N3A 0.1641(4) 0.6513(3) 0.6842(2) 0.0607(11) Uani d . 1 . .
    N N1 0.1410(4) 0.4247(3) 0.8099(2) 0.0702(12) Uani d . 1 . .
    N N1A 0.1800(3) 0.6329(3) 0.8261(2) 0.0623(13) Uani d . 1 . .
    F F3 0.9191(5) 0.5450(5) 0.5394(5) 0.185(4) Uani d . 1 . .
    N N3 0.3077(4) 0.5015(3) 0.7311(2) 0.0581(10) Uani d . 1 . .
    C C13A 0.0842(5) 0.6831(4) 0.6485(4) 0.0740(16) Uani d . 1 . .
    H H13A 0.0243 0.6488 0.6486 0.089 Uiso calc R 1 . .
    C C11A -0.0013(5) 0.6384(4) 0.8232(3) 0.0651(14) Uani d . 1 . .
    C C11 0.0970(5) 0.3550(4) 0.7056(3) 0.0714(15) Uani d . 1 . .
    C C7A -0.0949(5) 0.6733(5) 0.8473(3) 0.0816(18) Uani d . 1 . .
    C C12A 0.0923(5) 0.6686(4) 0.8520(3) 0.0659(14) Uani d . 1 . .
    F F6 0.8266(5) 0.4546(3) 0.6050(3) 0.1222(17) Uani d . 1 . .
    C C6A -0.0927(7) 0.7386(5) 0.8989(4) 0.094(2) Uani d . 1 . .
    H H6A -0.1547 0.762 0.9139 0.112 Uiso calc R 1 . .
    C C17A 0.2501(5) 0.7059(4) 0.6828(4) 0.0773(17) Uani d . 1 . .
    H H17A 0.3069 0.6883 0.7078 0.093 Uiso calc R 1 . .
    C C4A 0.0903(6) 0.7348(4) 0.9049(3) 0.0729(16) Uani d . 1 . .
    C C12 0.1115(5) 0.3467(4) 0.7771(4) 0.0769(17) Uani d . 1 . .
    F F1 0.7817(4) 0.6041(5) 0.4944(3) 0.150(3) Uani d . 1 . .
    C C5A -0.0065(6) 0.7699(5) 0.9284(4) 0.088(2) Uani d . 1 . .
    H H5A -0.0095 0.8127 0.9629 0.105 Uiso calc R 1 . .
    C C1 0.1573(7) 0.4181(5) 0.8760(3) 0.0878(18) Uani d . 1 . .
    H H1 0.1749 0.4706 0.8999 0.105 Uiso calc R 1 . .
    C C2A 0.2720(6) 0.7330(5) 0.9000(4) 0.095(2) Uani d . 1 . .
    H H2A 0.3347 0.7555 0.9145 0.115 Uiso calc R 1 . .
    C C14A 0.0856(6) 0.7631(5) 0.6119(3) 0.0773(17) Uani d . 1 . .
    H H14A 0.0282 0.7805 0.5876 0.093 Uiso calc R 1 . .
    C C9 0.0738(5) 0.3750(6) 0.5722(4) 0.091(2) Uani d . 1 . .
    H H9 0.0674 0.3827 0.5261 0.109 Uiso calc R 1 . .
    N N2A 0.0059(4) 0.5751(4) 0.7731(2) 0.0637(11) Uani d . 1 . .
    F F2 0.8036(11) 0.4537(5) 0.4968(3) 0.214(5) Uani d . 1 . .
    C C15A 0.1706(7) 0.8169(5) 0.6111(3) 0.090(2) Uani d . 1 . .
    C C9A -0.1744(6) 0.5747(8) 0.7679(5) 0.107(3) Uani d . 1 . .
    H H9A -0.2332 0.552 0.7477 0.128 Uiso calc R 1 . .
    F F5 0.6885(5) 0.5172(7) 0.5623(5) 0.210(4) Uani d . 1 . .
    N N2 0.1136(4) 0.4397(4) 0.6788(3) 0.0670(12) Uani d . 1 . .
    F F4 0.8079(10) 0.6051(5) 0.6041(4) 0.216(4) Uani d . 1 . .
    C C1A 0.2674(6) 0.6659(5) 0.8500(3) 0.0759(18) Uani d . 1 . .
    H H1A 0.3283 0.6433 0.8325 0.091 Uiso calc R 1 . .
    C C3A 0.1856(6) 0.7641(5) 0.9268(4) 0.087(2) Uani d . 1 . .
    H H3A 0.1892 0.8069 0.9613 0.105 Uiso calc R 1 . .
    N N4A 0.1747(7) 0.8976(5) 0.5778(4) 0.140(3) Uani d . 1 . .
    H H4A1 0.1223 0.9169 0.556 0.167 Uiso calc R 1 . .
    H H4A2 0.2298 0.9298 0.5785 0.167 Uiso calc R 1 . .
    C C8A -0.1830(6) 0.6385(6) 0.8176(4) 0.096(2) Uani d . 1 . .
    H H8A -0.247 0.6585 0.8316 0.115 Uiso calc R 1 . .
    C C16A 0.2548(6) 0.7859(5) 0.6457(4) 0.088(2) Uani d . 1 . .
    H H16A 0.3154 0.819 0.6441 0.106 Uiso calc R 1 . .
    C C4 0.0975(6) 0.2625(5) 0.8085(5) 0.101(3) Uani d . 1 . .
    C C3 0.1177(8) 0.2590(7) 0.8792(5) 0.117(3) Uani d . 1 . .
    H H3 0.1094 0.2046 0.903 0.14 Uiso calc R 1 . .
    C C10A -0.0813(6) 0.5436(5) 0.7473(3) 0.080(2) Uani d . 1 . .
    H H10A -0.0786 0.4989 0.7141 0.096 Uiso calc R 1 . .
    C C6 0.0501(6) 0.1941(6) 0.7015(6) 0.101(3) Uani d . 1 . .
    H H6 0.0289 0.1434 0.6769 0.121 Uiso calc R 1 . .
    C C5 0.0644(7) 0.1858(6) 0.7664(7) 0.118(3) Uani d . 1 . .
    H H5 0.0531 0.129 0.7864 0.141 Uiso calc R 1 . .
    C C10 0.1018(5) 0.4487(5) 0.6122(3) 0.0739(16) Uani d . 1 . .
    H H10 0.1126 0.5057 0.5925 0.089 Uiso calc R 1 . .
    C C2 0.1486(10) 0.3352(7) 0.9097(4) 0.119(3) Uani d . 1 . .
    H H2 0.1649 0.3329 0.9551 0.143 Uiso calc R 1 . .
    C C13 0.3510(5) 0.5010(4) 0.6701(3) 0.0665(14) Uani d . 1 . .
    H H13 0.3114 0.5193 0.6338 0.08 Uiso calc R 1 . .
    C C17 0.3694(5) 0.4711(4) 0.7810(4) 0.0706(15) Uani d . 1 . .
    H H17 0.3423 0.4695 0.8241 0.085 Uiso calc R 1 . .
    C C15 0.5118(5) 0.4449(4) 0.7086(3) 0.0720(16) Uani d . 1 . .
    C C16 0.4683(5) 0.4424(5) 0.7732(4) 0.0763(17) Uani d . 1 . .
    H H16 0.506 0.4218 0.8098 0.092 Uiso calc R 1 . .
    C C14 0.4488(5) 0.4756(4) 0.6583(3) 0.0748(16) Uani d . 1 . .
    H H14 0.474 0.479 0.6148 0.09 Uiso calc R 1 . .
    N N4 0.6095(5) 0.4218(5) 0.6990(3) 0.1020(19) Uani d . 1 . .
    H H4A 0.6361 0.4258 0.6597 0.122 Uiso calc R 1 . .
    H H4B 0.6458 0.4029 0.7322 0.122 Uiso calc R 1 . .
    C C8 0.0556(6) 0.2912(7) 0.6005(6) 0.112(3) Uani d . 1 . .
    H H8 0.0357 0.2419 0.5739 0.134 Uiso calc R 1 . .
    C C7 0.0666(5) 0.2803(5) 0.6678(5) 0.091(2) Uani d . 1 . .
    F F1A 0.0196(7) 0.5302(7) 0.9756(4) 0.208(4) Uani d . 1 . .
    F F6A -0.1797(7) 0.4604(5) 1.0366(5) 0.171(3) Uani d . 1 . .
    F F2A -0.0723(8) 0.5749(5) 1.0464(5) 0.220(4) Uani d . 1 . .
    F F3A -0.1282(16) 0.5199(11) 0.9488(7) 0.419(15) Uani d . 1 . .
    F F5A -0.0223(11) 0.4465(7) 1.0632(7) 0.289(8) Uani d . 1 . .
    F F4A -0.0741(7) 0.3944(6) 0.9729(6) 0.237(5) Uani d . 1 . .
loop_
    _atom_site_aniso_label
    _atom_site_aniso_U_11
    _atom_site_aniso_U_22
    _atom_site_aniso_U_33
    _atom_site_aniso_U_12
    _atom_site_aniso_U_13
    _atom_site_aniso_U_23
    Ru1 0.0572(2) 0.0581(2) 0.0578(2) -0.0022(3) -0.00123(18) 0.00524(17)
    P1A 0.1151(19) 0.1057(16) 0.0743(11) -0.0329(15) 0.0118(12) 0.0029(11)
    P1 0.0829(12) 0.1037(13) 0.0751(11) -0.0042(11) -0.0063(10) 0.0133(10)
    N3A 0.061(3) 0.068(2) 0.054(2) -0.003(3) -0.006(2) 0.0084(18)
    N1 0.068(3) 0.072(3) 0.071(3) -0.003(3) 0.012(3) 0.011(2)
    N1A 0.056(3) 0.060(3) 0.070(3) -0.001(2) -0.013(2) 0.007(2)
    F3 0.082(4) 0.187(6) 0.287(10) -0.019(4) -0.017(5) 0.113(6)
    N3 0.062(3) 0.056(3) 0.056(2) 0.003(2) -0.002(2) 0.002(2)
    C13A 0.067(4) 0.070(4) 0.085(4) -0.001(3) -0.012(3) 0.006(3)
    C11A 0.071(4) 0.068(3) 0.056(3) -0.003(3) 0.003(3) 0.007(3)
    C11 0.056(3) 0.063(3) 0.096(4) -0.003(3) 0.015(3) -0.003(3)
    C7A 0.077(4) 0.088(4) 0.080(4) 0.013(3) 0.013(3) 0.001(3)
    C12A 0.067(4) 0.069(3) 0.062(3) 0.001(3) -0.009(3) 0.009(3)
    F6 0.146(5) 0.115(4) 0.106(3) -0.005(3) -0.021(3) 0.023(3)
    C6A 0.098(6) 0.085(5) 0.098(5) 0.019(4) 0.023(5) 0.000(4)
    C17A 0.067(4) 0.073(4) 0.092(5) -0.008(3) 0.006(3) 0.023(3)
    C4A 0.094(5) 0.066(3) 0.059(3) 0.001(3) -0.001(3) -0.004(3)
    C12 0.063(3) 0.062(3) 0.106(5) 0.002(3) 0.026(4) 0.010(4)
    F1 0.109(4) 0.184(5) 0.158(5) -0.041(4) -0.049(3) 0.096(4)
    C5A 0.103(6) 0.081(4) 0.080(4) 0.015(4) 0.007(4) -0.002(3)
    C1 0.098(5) 0.094(4) 0.072(4) 0.022(5) 0.024(4) 0.022(3)
    C2A 0.081(5) 0.095(5) 0.111(6) -0.012(4) -0.007(4) -0.010(4)
    C14A 0.082(4) 0.090(4) 0.061(3) 0.017(4) 0.001(3) 0.014(3)
    C9 0.066(4) 0.116(6) 0.090(5) -0.002(4) -0.004(3) -0.043(4)
    N2A 0.060(3) 0.075(3) 0.057(2) -0.002(2) -0.003(2) 0.003(2)
    F2 0.405(16) 0.149(6) 0.087(4) -0.094(7) 0.001(6) -0.025(4)
    C15A 0.103(6) 0.085(4) 0.082(4) 0.011(4) 0.008(4) 0.030(3)
    C9A 0.062(4) 0.155(8) 0.103(5) -0.017(5) 0.001(4) -0.027(6)
    F5 0.095(4) 0.291(10) 0.243(8) 0.007(5) 0.022(5) 0.141(8)
    N2 0.054(3) 0.071(3) 0.076(3) -0.001(2) 0.004(2) 0.002(2)
    F4 0.362(14) 0.132(5) 0.155(6) 0.047(7) -0.047(7) -0.028(5)
    C1A 0.079(5) 0.076(4) 0.073(4) -0.003(3) -0.013(3) -0.004(3)
    C3A 0.114(7) 0.074(4) 0.074(4) -0.008(4) -0.013(4) -0.014(3)
    N4A 0.125(7) 0.123(6) 0.170(7) 0.009(5) 0.004(5) 0.077(5)
    C8A 0.070(4) 0.129(6) 0.089(5) 0.017(4) 0.008(4) -0.012(5)
    C16A 0.085(5) 0.072(4) 0.109(5) 0.000(4) 0.012(4) 0.017(4)
    C4 0.086(5) 0.066(4) 0.150(8) -0.007(4) 0.041(5) 0.015(4)
    C3 0.134(8) 0.102(6) 0.114(6) 0.008(5) 0.033(5) 0.056(5)
    C10A 0.060(4) 0.099(6) 0.080(5) -0.005(3) -0.006(3) -0.015(3)
    C6 0.084(5) 0.074(5) 0.144(8) -0.011(4) 0.029(5) -0.015(5)
    C5 0.106(7) 0.059(4) 0.187(10) -0.017(4) 0.056(7) 0.001(6)
    C10 0.074(4) 0.084(4) 0.063(3) -0.002(3) 0.001(3) -0.010(3)
    C2 0.151(8) 0.112(6) 0.095(5) 0.009(7) 0.032(6) 0.044(5)
    C13 0.068(4) 0.073(4) 0.059(3) -0.009(3) 0.005(3) -0.006(3)
    C17 0.070(4) 0.078(4) 0.064(4) 0.005(3) 0.000(3) 0.006(3)
    C15 0.067(4) 0.066(3) 0.083(4) 0.001(3) 0.002(3) -0.009(3)
    C16 0.065(4) 0.072(4) 0.093(4) 0.010(3) -0.002(3) 0.002(3)
    C14 0.081(4) 0.075(4) 0.068(4) -0.005(3) 0.006(3) -0.019(3)
    N4 0.078(4) 0.130(5) 0.098(4) 0.013(4) 0.008(3) -0.024(4)
    C8 0.065(4) 0.106(6) 0.164(9) -0.008(4) -0.008(5) -0.075(7)
    C7 0.050(4) 0.076(4) 0.147(8) -0.005(3) 0.006(4) -0.031(5)
    F1A 0.162(7) 0.296(11) 0.167(7) -0.117(7) 0.074(6) -0.047(6)
    F6A 0.150(6) 0.179(7) 0.184(7) -0.042(4) 0.052(6) 0.002(5)
    F2A 0.199(8) 0.173(6) 0.289(10) -0.035(6) -0.024(8) -0.118(7)
    F3A 0.54(3) 0.429(19) 0.291(13) -0.312(19) -0.279(17) 0.282(14)
    F5A 0.361(17) 0.187(7) 0.320(14) -0.075(8) -0.219(13) 0.112(8)
    F4A 0.174(7) 0.205(7) 0.333(12) -0.027(6) 0.088(8) -0.153(8)
_geom_special_details
;
All e.s.d.'s (except the e.s.d. in the dihedral angle between two l.s. planes)
are estimated using the full covariance matrix. The cell e.s.d.'s are taken
into account individually in the estimation of e.s.d.'s in distances, angles
and torsion angles; correlations between e.s.d.'s in cell parameters are only
used when they are defined by crystal symmetry. An approximate (isotropic)
treatment of cell e.s.d.'s is used for estimating e.s.d.'s involving l.s.
planes.
;
loop_
    _geom_bond_atom_site_label_1
    _geom_bond_atom_site_label_2
    _geom_bond_site_symmetry_2
    _geom_bond_distance
    _geom_bond_publ_flag
    Ru1 N1 . 2.054(5) ?
    Ru1 N2A . 2.065(5) ?
    Ru1 N2 . 2.081(5) ?
    Ru1 N1A . 2.086(5) ?
    Ru1 N3A . 2.103(4) ?
    Ru1 N3 . 2.117(5) ?
    P1A F5A . 1.438(9) ?
    P1A F3A . 1.439(9) ?
    P1A F4A . 1.488(7) ?
    P1A F1A . 1.515(7) ?
    P1A F2A . 1.526(7) ?
    P1A F6A . 1.556(8) ?
    P1 F2 . 1.525(6) ?
    P1 F3 . 1.531(7) ?
    P1 F4 . 1.549(7) ?
    P1 F5 . 1.550(7) ?
    P1 F6 . 1.577(5) ?
    P1 F1 . 1.579(5) ?
    N3A C13A . 1.347(8) ?
    N3A C17A . 1.379(8) ?
    N1 C1 . 1.338(8) ?
    N1 C12 . 1.367(8) ?
    N1A C1A . 1.329(8) ?
    N1A C12A . 1.363(8) ?
    N3 C13 . 1.341(7) ?
    N3 C17 . 1.355(8) ?
    C13A C14A . 1.375(9) ?
    C13A H13A . 0.93 ?
    C11A N2A . 1.364(8) ?
    C11A C7A . 1.411(9) ?
    C11A C12A . 1.423(9) ?
    C11 N2 . 1.363(8) ?
    C11 C7 . 1.383(10) ?
    C11 C12 . 1.442(11) ?
    C7A C8A . 1.392(10) ?
    C7A C6A . 1.402(10) ?
    C12A C4A . 1.430(9) ?
    C6A C5A . 1.351(11) ?
    C6A H6A . 0.93 ?
    C17A C16A . 1.382(9) ?
    C17A H17A . 0.93 ?
    C4A C3A . 1.389(11) ?
    C4A C5A . 1.446(10) ?
    C12 C4 . 1.389(9) ?
    C5A H5A . 0.93 ?
    C1 C2 . 1.388(10) ?
    C1 H1 . 0.93 ?
    C2A C3A . 1.330(10) ?
    C2A C1A . 1.399(10) ?
    C2A H2A . 0.93 ?
    C14A C15A . 1.361(11) ?
    C14A H14A . 0.93 ?
    C9 C8 . 1.367(13) ?
    C9 C10 . 1.386(9) ?
    C9 H9 . 0.93 ?
    N2A C10A . 1.334(9) ?
    C15A N4A . 1.353(9) ?
    C15A C16A . 1.377(11) ?
    C9A C8A . 1.363(12) ?
    C9A C10A . 1.364(12) ?
    C9A H9A . 0.93 ?
    N2 C10 . 1.342(8) ?
    C1A H1A . 0.93 ?
    C3A H3A . 0.93 ?
    N4A H4A1 . 0.86 ?
    N4A H4A2 . 0.86 ?
    C8A H8A . 0.93 ?
    C16A H16A . 0.93 ?
    C4 C3 . 1.435(14) ?
    C4 C5 . 1.464(13) ?
    C3 C2 . 1.331(13) ?
    C3 H3 . 0.93 ?
    C10A H10A . 0.93 ?
    C6 C5 . 1.312(14) ?
    C6 C7 . 1.442(12) ?
    C6 H6 . 0.93 ?
    C5 H5 . 0.93 ?
    C10 H10 . 0.93 ?
    C2 H2 . 0.93 ?
    C13 C14 . 1.353(9) ?
    C13 H13 . 0.93 ?
    C17 C16 . 1.370(9) ?
    C17 H17 . 0.93 ?
    C15 N4 . 1.336(10) ?
    C15 C14 . 1.373(10) ?
    C15 C16 . 1.410(10) ?
    C16 H16 . 0.93 ?
    C14 H14 . 0.93 ?
    N4 H4A . 0.86 ?
    N4 H4B . 0.86 ?
    C8 C7 . 1.358(13) ?
    C8 H8 . 0.93 ?
loop_
    _geom_angle_atom_site_label_1
    _geom_angle_atom_site_label_2
    _geom_angle_atom_site_label_3
    _geom_angle_site_symmetry_1
    _geom_angle_site_symmetry_3
    _geom_angle
    _geom_angle_publ_flag
    N1 Ru1 N2A . . 89.9(2) ?
    N1 Ru1 N2 . . 79.6(2) ?
    N2A Ru1 N2 . . 95.5(2) ?
    N1 Ru1 N1A . . 96.70(19) ?
    N2A Ru1 N1A . . 79.39(19) ?
    N2 Ru1 N1A . . 173.76(19) ?
    N1 Ru1 N3A . . 177.5(2) ?
    N2A Ru1 N3A . . 89.9(2) ?
    N2 Ru1 N3A . . 97.90(18) ?
    N1A Ru1 N3A . . 85.74(18) ?
    N1 Ru1 N3 . . 88.6(2) ?
    N2A Ru1 N3 . . 176.74(18) ?
    N2 Ru1 N3 . . 87.06(19) ?
    N1A Ru1 N3 . . 97.92(18) ?
    N3A Ru1 N3 . . 91.8(2) ?
    F5A P1A F3A . . 176.7(7) ?
    F5A P1A F4A . . 90.0(7) ?
    F3A P1A F4A . . 87.2(9) ?
    F5A P1A F1A . . 96.3(8) ?
    F3A P1A F1A . . 85.9(8) ?
    F4A P1A F1A . . 101.7(5) ?
    F5A P1A F2A . . 85.4(7) ?
    F3A P1A F2A . . 97.4(9) ?
    F4A P1A F2A . . 175.1(7) ?
    F1A P1A F2A . . 80.6(5) ?
    F5A P1A F6A . . 91.1(8) ?
    F3A P1A F6A . . 87.2(9) ?
    F4A P1A F6A . . 87.7(4) ?
    F1A P1A F6A . . 168.0(6) ?
    F2A P1A F6A . . 90.6(5) ?
    F2 P1 F3 . . 91.3(6) ?
    F2 P1 F4 . . 178.6(7) ?
    F3 P1 F4 . . 87.7(6) ?
    F2 P1 F5 . . 91.3(7) ?
    F3 P1 F5 . . 177.4(6) ?
    F4 P1 F5 . . 89.7(7) ?
    F2 P1 F6 . . 89.2(4) ?
    F3 P1 F6 . . 91.0(3) ?
    F4 P1 F6 . . 89.8(4) ?
    F5 P1 F6 . . 89.3(4) ?
    F2 P1 F1 . . 90.8(4) ?
    F3 P1 F1 . . 89.4(3) ?
    F4 P1 F1 . . 90.1(4) ?
    F5 P1 F1 . . 90.3(3) ?
    F6 P1 F1 . . 179.6(4) ?
    C13A N3A C17A . . 115.2(5) ?
    C13A N3A Ru1 . . 123.2(4) ?
    C17A N3A Ru1 . . 121.0(4) ?
    C1 N1 C12 . . 117.1(6) ?
    C1 N1 Ru1 . . 128.5(5) ?
    C12 N1 Ru1 . . 114.4(4) ?
    C1A N1A C12A . . 116.9(5) ?
    C1A N1A Ru1 . . 130.0(4) ?
    C12A N1A Ru1 . . 113.0(4) ?
    C13 N3 C17 . . 114.2(6) ?
    C13 N3 Ru1 . . 124.1(4) ?
    C17 N3 Ru1 . . 121.6(4) ?
    N3A C13A C14A . . 124.2(6) ?
    N3A C13A H13A . . 117.9 ?
    C14A C13A H13A . . 117.9 ?
    N2A C11A C7A . . 123.6(6) ?
    N2A C11A C12A . . 116.5(6) ?
    C7A C11A C12A . . 119.9(6) ?
    N2 C11 C7 . . 123.0(7) ?
    N2 C11 C12 . . 116.3(5) ?
    C7 C11 C12 . . 120.7(6) ?
    C8A C7A C6A . . 125.2(7) ?
    C8A C7A C11A . . 116.3(6) ?
    C6A C7A C11A . . 118.5(7) ?
    N1A C12A C11A . . 117.1(5) ?
    N1A C12A C4A . . 123.5(6) ?
    C11A C12A C4A . . 119.4(6) ?
    C5A C6A C7A . . 124.5(7) ?
    C5A C6A H6A . . 117.8 ?
    C7A C6A H6A . . 117.8 ?
    N3A C17A C16A . . 122.2(6) ?
    N3A C17A H17A . . 118.9 ?
    C16A C17A H17A . . 118.9 ?
    C3A C4A C12A . . 115.0(7) ?
    C3A C4A C5A . . 125.3(6) ?
    C12A C4A C5A . . 119.6(7) ?
    N1 C12 C4 . . 123.8(8) ?
    N1 C12 C11 . . 116.1(5) ?
    C4 C12 C11 . . 120.1(7) ?
    C6A C5A C4A . . 118.1(7) ?
    C6A C5A H5A . . 120.9 ?
    C4A C5A H5A . . 120.9 ?
    N1 C1 C2 . . 121.8(8) ?
    N1 C1 H1 . . 119.1 ?
    C2 C1 H1 . . 119.1 ?
    C3A C2A C1A . . 119.2(7) ?
    C3A C2A H2A . . 120.4 ?
    C1A C2A H2A . . 120.4 ?
    C15A C14A C13A . . 120.3(6) ?
    C15A C14A H14A . . 119.8 ?
    C13A C14A H14A . . 119.8 ?
    C8 C9 C10 . . 120.1(8) ?
    C8 C9 H9 . . 120 ?
    C10 C9 H9 . . 120 ?
    C10A N2A C11A . . 117.1(6) ?
    C10A N2A Ru1 . . 128.8(4) ?
    C11A N2A Ru1 . . 114.0(4) ?
    N4A C15A C14A . . 122.7(8) ?
    N4A C15A C16A . . 119.9(8) ?
    C14A C15A C16A . . 117.4(6) ?
    C8A C9A C10A . . 121.3(7) ?
    C8A C9A H9A . . 119.4 ?
    C10A C9A H9A . . 119.4 ?
    C10 N2 C11 . . 117.3(6) ?
    C10 N2 Ru1 . . 129.2(4) ?
    C11 N2 Ru1 . . 113.6(4) ?
    N1A C1A C2A . . 123.0(7) ?
    N1A C1A H1A . . 118.5 ?
    C2A C1A H1A . . 118.5 ?
    C2A C3A C4A . . 122.2(7) ?
    C2A C3A H3A . . 118.9 ?
    C4A C3A H3A . . 118.9 ?
    C15A N4A H4A1 . . 120 ?
    C15A N4A H4A2 . . 120 ?
    H4A1 N4A H4A2 . . 120 ?
    C9A C8A C7A . . 119.3(7) ?
    C9A C8A H8A . . 120.4 ?
    C7A C8A H8A . . 120.4 ?
    C15A C16A C17A . . 120.6(7) ?
    C15A C16A H16A . . 119.7 ?
    C17A C16A H16A . . 119.7 ?
    C12 C4 C3 . . 116.7(8) ?
    C12 C4 C5 . . 117.1(9) ?
    C3 C4 C5 . . 126.1(8) ?
    C2 C3 C4 . . 118.4(7) ?
    C2 C3 H3 . . 120.8 ?
    C4 C3 H3 . . 120.8 ?
    N2A C10A C9A . . 122.3(7) ?
    N2A C10A H10A . . 118.8 ?
    C9A C10A H10A . . 118.8 ?
    C5 C6 C7 . . 121.3(8) ?
    C5 C6 H6 . . 119.4 ?
    C7 C6 H6 . . 119.4 ?
    C6 C5 C4 . . 122.5(8) ?
    C6 C5 H5 . . 118.8 ?
    C4 C5 H5 . . 118.8 ?
    N2 C10 C9 . . 121.6(7) ?
    N2 C10 H10 . . 119.2 ?
    C9 C10 H10 . . 119.2 ?
    C3 C2 C1 . . 122.0(8) ?
    C3 C2 H2 . . 119 ?
    C1 C2 H2 . . 119 ?
    N3 C13 C14 . . 124.0(6) ?
    N3 C13 H13 . . 118 ?
    C14 C13 H13 . . 118 ?
    N3 C17 C16 . . 125.5(7) ?
    N3 C17 H17 . . 117.2 ?
    C16 C17 H17 . . 117.2 ?
    N4 C15 C14 . . 123.6(7) ?
    N4 C15 C16 . . 120.7(7) ?
    C14 C15 C16 . . 115.6(6) ?
    C17 C16 C15 . . 118.5(7) ?
    C17 C16 H16 . . 120.7 ?
    C15 C16 H16 . . 120.7 ?
    C13 C14 C15 . . 122.0(6) ?
    C13 C14 H14 . . 119 ?
    C15 C14 H14 . . 119 ?
    C15 N4 H4A . . 120 ?
    C15 N4 H4B . . 120 ?
    H4A N4 H4B . . 120 ?
    C7 C8 C9 . . 119.5(7) ?
    C7 C8 H8 . . 120.2 ?
    C9 C8 H8 . . 120.2 ?
    C8 C7 C11 . . 118.5(8) ?
    C8 C7 C6 . . 123.1(8) ?
    C11 C7 C6 . . 118.3(9) ?
loop_
    _geom_torsion_atom_site_label_1
    _geom_torsion_atom_site_label_2
    _geom_torsion_atom_site_label_3
    _geom_torsion_atom_site_label_4
    _geom_torsion_site_symmetry_1
    _geom_torsion_site_symmetry_2
    _geom_torsion_site_symmetry_3
    _geom_torsion_site_symmetry_4
    _geom_torsion
    _geom_torsion_publ_flag
    N2A Ru1 N3A C13A . . . . -33.7(5) ?
    N2 Ru1 N3A C13A . . . . 61.8(5) ?
    N1A Ru1 N3A C13A . . . . -113.1(5) ?
    N3 Ru1 N3A C13A . . . . 149.1(5) ?
    N2A Ru1 N3A C17A . . . . 136.6(5) ?
    N2 Ru1 N3A C17A . . . . -127.9(5) ?
    N1A Ru1 N3A C17A . . . . 57.2(5) ?
    N3 Ru1 N3A C17A . . . . -40.6(5) ?
    N2A Ru1 N1 C1 . . . . -85.9(7) ?
    N2 Ru1 N1 C1 . . . . 178.5(7) ?
    N1A Ru1 N1 C1 . . . . -6.6(7) ?
    N3 Ru1 N1 C1 . . . . 91.2(7) ?
    N2A Ru1 N1 C12 . . . . 93.8(5) ?
    N2 Ru1 N1 C12 . . . . -1.8(4) ?
    N1A Ru1 N1 C12 . . . . 173.1(4) ?
    N3 Ru1 N1 C12 . . . . -89.1(5) ?
    N1 Ru1 N1A C1A . . . . 95.8(6) ?
    N2A Ru1 N1A C1A . . . . -175.5(6) ?
    N3A Ru1 N1A C1A . . . . -84.9(5) ?
    N3 Ru1 N1A C1A . . . . 6.3(6) ?
    N1 Ru1 N1A C12A . . . . -88.2(4) ?
    N2A Ru1 N1A C12A . . . . 0.5(4) ?
    N3A Ru1 N1A C12A . . . . 91.2(4) ?
    N3 Ru1 N1A C12A . . . . -177.6(4) ?
    N1 Ru1 N3 C13 . . . . 134.1(5) ?
    N2 Ru1 N3 C13 . . . . 54.4(5) ?
    N1A Ru1 N3 C13 . . . . -129.4(5) ?
    N3A Ru1 N3 C13 . . . . -43.4(5) ?
    N1 Ru1 N3 C17 . . . . -42.1(5) ?
    N2 Ru1 N3 C17 . . . . -121.8(5) ?
    N1A Ru1 N3 C17 . . . . 54.4(5) ?
    N3A Ru1 N3 C17 . . . . 140.4(4) ?
    C17A N3A C13A C14A . . . . 0.9(10) ?
    Ru1 N3A C13A C14A . . . . 171.7(5) ?
    N2A C11A C7A C8A . . . . 0.9(9) ?
    C12A C11A C7A C8A . . . . -178.4(6) ?
    N2A C11A C7A C6A . . . . -179.7(6) ?
    C12A C11A C7A C6A . . . . 1.0(9) ?
    C1A N1A C12A C11A . . . . 175.6(6) ?
    Ru1 N1A C12A C11A . . . . -1.0(6) ?
    C1A N1A C12A C4A . . . . -3.3(8) ?
    Ru1 N1A C12A C4A . . . . -179.9(5) ?
    N2A C11A C12A N1A . . . . 1.2(8) ?
    C7A C11A C12A N1A . . . . -179.5(6) ?
    N2A C11A C12A C4A . . . . -179.9(5) ?
    C7A C11A C12A C4A . . . . -0.5(9) ?
    C8A C7A C6A C5A . . . . 178.1(8) ?
    C11A C7A C6A C5A . . . . -1.2(11) ?
    C13A N3A C17A C16A . . . . -2.0(10) ?
    Ru1 N3A C17A C16A . . . . -173.1(5) ?
    N1A C12A C4A C3A . . . . 2.7(9) ?
    C11A C12A C4A C3A . . . . -176.2(6) ?
    N1A C12A C4A C5A . . . . 179.0(6) ?
    C11A C12A C4A C5A . . . . 0.2(9) ?
    C1 N1 C12 C4 . . . . 0.2(10) ?
    Ru1 N1 C12 C4 . . . . -179.5(5) ?
    C1 N1 C12 C11 . . . . -178.5(6) ?
    Ru1 N1 C12 C11 . . . . 1.8(7) ?
    N2 C11 C12 N1 . . . . -0.5(8) ?
    C7 C11 C12 N1 . . . . -179.6(6) ?
    N2 C11 C12 C4 . . . . -179.2(6) ?
    C7 C11 C12 C4 . . . . 1.6(9) ?
    C7A C6A C5A C4A . . . . 0.8(12) ?
    C3A C4A C5A C6A . . . . 175.6(7) ?
    C12A C4A C5A C6A . . . . -0.3(10) ?
    C12 N1 C1 C2 . . . . 2.5(12) ?
    Ru1 N1 C1 C2 . . . . -177.9(7) ?
    N3A C13A C14A C15A . . . . -1.4(11) ?
    C7A C11A N2A C10A . . . . -1.7(9) ?
    C12A C11A N2A C10A . . . . 177.6(6) ?
    C7A C11A N2A Ru1 . . . . 179.9(5) ?
    C12A C11A N2A Ru1 . . . . -0.7(6) ?
    N1 Ru1 N2A C10A . . . . -81.1(6) ?
    N2 Ru1 N2A C10A . . . . -1.6(6) ?
    N1A Ru1 N2A C10A . . . . -178.0(6) ?
    N3A Ru1 N2A C10A . . . . 96.4(6) ?
    N1 Ru1 N2A C11A . . . . 97.0(4) ?
    N2 Ru1 N2A C11A . . . . 176.5(4) ?
    N1A Ru1 N2A C11A . . . . 0.1(4) ?
    N3A Ru1 N2A C11A . . . . -85.6(4) ?
    C13A C14A C15A N4A . . . . -177.8(8) ?
    C13A C14A C15A C16A . . . . 2.7(11) ?
    C7 C11 N2 C10 . . . . -1.6(9) ?
    C12 C11 N2 C10 . . . . 179.2(6) ?
    C7 C11 N2 Ru1 . . . . 178.0(5) ?
    C12 C11 N2 Ru1 . . . . -1.1(6) ?
    N1 Ru1 N2 C10 . . . . -178.8(6) ?
    N2A Ru1 N2 C10 . . . . 92.3(6) ?
    N3A Ru1 N2 C10 . . . . 1.6(6) ?
    N3 Ru1 N2 C10 . . . . -89.7(6) ?
    N1 Ru1 N2 C11 . . . . 1.6(4) ?
    N2A Ru1 N2 C11 . . . . -87.3(4) ?
    N3A Ru1 N2 C11 . . . . -178.0(4) ?
    N3 Ru1 N2 C11 . . . . 90.7(4) ?
    C12A N1A C1A C2A . . . . 1.0(9) ?
    Ru1 N1A C1A C2A . . . . 176.9(5) ?
    C3A C2A C1A N1A . . . . 1.9(12) ?
    C1A C2A C3A C4A . . . . -2.5(12) ?
    C12A C4A C3A C2A . . . . 0.4(11) ?
    C5A C4A C3A C2A . . . . -175.7(8) ?
    C10A C9A C8A C7A . . . . 0.8(14) ?
    C6A C7A C8A C9A . . . . -179.7(8) ?
    C11A C7A C8A C9A . . . . -0.4(11) ?
    N4A C15A C16A C17A . . . . 176.6(7) ?
    C14A C15A C16A C17A . . . . -3.8(12) ?
    N3A C17A C16A C15A . . . . 3.6(11) ?
    N1 C12 C4 C3 . . . . -1.3(11) ?
    C11 C12 C4 C3 . . . . 177.3(7) ?
    N1 C12 C4 C5 . . . . 179.2(7) ?
    C11 C12 C4 C5 . . . . -2.1(10) ?
    C12 C4 C3 C2 . . . . -0.3(13) ?
    C5 C4 C3 C2 . . . . 179.1(9) ?
    C11A N2A C10A C9A . . . . 2.1(11) ?
    Ru1 N2A C10A C9A . . . . -179.9(7) ?
    C8A C9A C10A N2A . . . . -1.7(14) ?
    C7 C6 C5 C4 . . . . 0.2(14) ?
    C12 C4 C5 C6 . . . . 1.3(13) ?
    C3 C4 C5 C6 . . . . -178.1(9) ?
    C11 N2 C10 C9 . . . . 0.0(9) ?
    Ru1 N2 C10 C9 . . . . -179.6(5) ?
    C8 C9 C10 N2 . . . . 1.3(11) ?
    C4 C3 C2 C1 . . . . 2.9(17) ?
    N1 C1 C2 C3 . . . . -4.2(16) ?
    C17 N3 C13 C14 . . . . -2.1(8) ?
    Ru1 N3 C13 C14 . . . . -178.5(5) ?
    C13 N3 C17 C16 . . . . 0.7(9) ?
    Ru1 N3 C17 C16 . . . . 177.3(5) ?
    N3 C17 C16 C15 . . . . 0.6(10) ?
    N4 C15 C16 C17 . . . . 176.8(7) ?
    C14 C15 C16 C17 . . . . -0.7(9) ?
    N3 C13 C14 C15 . . . . 2.1(10) ?
    N4 C15 C14 C13 . . . . -178.0(6) ?
    C16 C15 C14 C13 . . . . -0.6(9) ?
    C10 C9 C8 C7 . . . . -1.0(11) ?
    C9 C8 C7 C11 . . . . -0.5(11) ?
    C9 C8 C7 C6 . . . . -179.3(7) ?
    N2 C11 C7 C8 . . . . 1.9(10) ?
    C12 C11 C7 C8 . . . . -179.0(6) ?
    N2 C11 C7 C6 . . . . -179.3(6) ?
    C12 C11 C7 C6 . . . . -0.2(9) ?
    C5 C6 C7 C8 . . . . 178.1(8) ?
    C5 C6 C7 C11 . . . . -0.7(11) ?
loop_
    _geom_hbond_atom_site_label_D
    _geom_hbond_atom_site_label_H
    _geom_hbond_atom_site_label_A
    _geom_hbond_site_symmetry_A
    _geom_hbond_distance_DH
    _geom_hbond_distance_HA
    _geom_hbond_distance_DA
    _geom_hbond_angle_DHA
    _geom_hbond_publ_flag
    N4 H4A F5 . 0.86 2.45 3.231(12) 151 yes
    N4A H4A1 F1A 3_564 0.86 2.23 3.063(12) 163 yes
    N4A H4A2 F3A 4_556 0.86 2.34 3.18(2) 165 yes
_iucr_refine_instructions_details
;
TITL RuPhenAminoPy in P 21 c n
CELL  0.71073  13.0943  14.5730  19.9366   90.000   90.000   90.000
ZERR     4.00   0.0003   0.0003   0.0005    0.000    0.000    0.000
LATT  -1
SYMM  1/2 + X, - Y, - Z
SYMM    X, 1/2 - Y, 1/2 + Z
SYMM  1/2 + X, 1/2 + Y, 1/2 - Z
SFAC  C    H    N    F    P    RU
UNIT  136  112  32   48   8    4
MERG   2
FMAP   2
PLAN   10
ACTA
BOND   $H
CONF
L.S.  10
WGHT    0.081900    2.252000
FVAR       0.30383
RU1   6    0.153871    0.538329    0.749464    11.00000    0.05724    0.05810 =
         0.05778    0.00524   -0.00123   -0.00218
P1A   5   -0.073876    0.485719    1.006335    11.00000    0.11508    0.10574 =
         0.07428    0.00292    0.01176   -0.03293
P1    5    0.804533    0.529293    0.549650    11.00000    0.08293    0.10368 =
         0.07508    0.01332   -0.00630   -0.00421
N3A   3    0.164078    0.651292    0.684150    11.00000    0.06075    0.06755 =
         0.05392    0.00845   -0.00555   -0.00336
N1    3    0.141030    0.424720    0.809876    11.00000    0.06783    0.07200 =
         0.07063    0.01128    0.01173   -0.00301
N1A   3    0.180035    0.632924    0.826097    11.00000    0.05648    0.06023 =
         0.07022    0.00723   -0.01264   -0.00147
F3    4    0.919088    0.544962    0.539373    11.00000    0.08194    0.18654 =
         0.28724    0.11265   -0.01704   -0.01851
N3    3    0.307714    0.501493    0.731120    11.00000    0.06191    0.05603 =
         0.05645    0.00174   -0.00210    0.00263
C13A  1    0.084217    0.683083    0.648475    11.00000    0.06737    0.07010 =
         0.08464    0.00576   -0.01178   -0.00078
AFIX  43
H13A  2    0.024342    0.648757    0.648580    11.00000   -1.20000
AFIX   0
C11A  1   -0.001297    0.638395    0.823192    11.00000    0.07101    0.06819 =
         0.05595    0.00654    0.00272   -0.00287
C11   1    0.097049    0.354974    0.705639    11.00000    0.05561    0.06269 =
         0.09593   -0.00309    0.01487   -0.00264
C7A   1   -0.094856    0.673280    0.847299    11.00000    0.07704    0.08754 =
         0.08030    0.00093    0.01294    0.01315
C12A  1    0.092273    0.668604    0.851983    11.00000    0.06667    0.06858 =
         0.06231    0.00867   -0.00858    0.00109
F6    4    0.826596    0.454606    0.605037    11.00000    0.14567    0.11456 =
         0.10631    0.02279   -0.02053   -0.00515
C6A   1   -0.092659    0.738597    0.898918    11.00000    0.09812    0.08475 =
         0.09790    0.00046    0.02341    0.01890
AFIX  43
H6A   2   -0.154705    0.761986    0.913855    11.00000   -1.20000
AFIX   0
C17A  1    0.250112    0.705879    0.682832    11.00000    0.06697    0.07303 =
         0.09184    0.02275    0.00578   -0.00810
AFIX  43
H17A  2    0.306856    0.688271    0.707760    11.00000   -1.20000
AFIX   0
C4A   1    0.090323    0.734839    0.904897    11.00000    0.09390    0.06599 =
         0.05882   -0.00361   -0.00131    0.00126
C12   1    0.111519    0.346691    0.777100    11.00000    0.06266    0.06176 =
         0.10617    0.01018    0.02566    0.00170
F1    4    0.781727    0.604079    0.494360    11.00000    0.10915    0.18381 =
         0.15830    0.09626   -0.04860   -0.04095
C5A   1   -0.006535    0.769879    0.928442    11.00000    0.10292    0.08091 =
         0.07978   -0.00150    0.00718    0.01548
AFIX  43
H5A   2   -0.009494    0.812749    0.962941    11.00000   -1.20000
AFIX   0
C1    1    0.157278    0.418140    0.875977    11.00000    0.09764    0.09377 =
         0.07207    0.02247    0.02353    0.02158
AFIX  43
H1    2    0.174850    0.470566    0.899941    11.00000   -1.20000
AFIX   0
C2A   1    0.272003    0.732969    0.900048    11.00000    0.08070    0.09454 =
         0.11114   -0.01012   -0.00666   -0.01173
AFIX  43
H2A   2    0.334703    0.755527    0.914482    11.00000   -1.20000
AFIX   0
C14A  1    0.085600    0.763087    0.611901    11.00000    0.08173    0.08969 =
         0.06050    0.01380    0.00111    0.01715
AFIX  43
H14A  2    0.028192    0.780515    0.587569    11.00000   -1.20000
AFIX   0
C9    1    0.073765    0.375031    0.572232    11.00000    0.06550    0.11639 =
         0.09017   -0.04301   -0.00367   -0.00248
AFIX  43
H9    2    0.067362    0.382707    0.526115    11.00000   -1.20000
AFIX   0
N2A   3    0.005888    0.575063    0.773067    11.00000    0.05953    0.07488 =
         0.05672    0.00290   -0.00347   -0.00202
F2    4    0.803618    0.453673    0.496785    11.00000    0.40526    0.14872 =
         0.08691   -0.02539    0.00132   -0.09414
C15A  1    0.170556    0.816885    0.611134    11.00000    0.10286    0.08535 =
         0.08248    0.03028    0.00838    0.01127
C9A   1   -0.174438    0.574734    0.767916    11.00000    0.06232    0.15481 =
         0.10256   -0.02691    0.00058   -0.01718
AFIX  43
H9A   2   -0.233217    0.552016    0.747670    11.00000   -1.20000
AFIX   0
F5    4    0.688463    0.517216    0.562254    11.00000    0.09468    0.29150 =
         0.24323    0.14071    0.02224    0.00679
N2    3    0.113640    0.439683    0.678768    11.00000    0.05449    0.07103 =
         0.07555    0.00215    0.00444   -0.00096
F4    4    0.807903    0.605092    0.604088    11.00000    0.36172    0.13227 =
         0.15489   -0.02760   -0.04684    0.04669
C1A   1    0.267432    0.665893    0.849956    11.00000    0.07888    0.07595 =
         0.07283   -0.00376   -0.01339   -0.00322
AFIX  43
H1A   2    0.328347    0.643324    0.832543    11.00000   -1.20000
AFIX   0
C3A   1    0.185631    0.764128    0.926806    11.00000    0.11426    0.07414 =
         0.07407   -0.01441   -0.01286   -0.00828
AFIX  43
H3A   2    0.189164    0.806936    0.961323    11.00000   -1.20000
AFIX   0
N4A   3    0.174722    0.897645    0.577818    11.00000    0.12469    0.12344 =
         0.17038    0.07703    0.00368    0.00897
AFIX  93
H4A1  2    0.122293    0.916863    0.555962    11.00000   -1.20000
H4A2  2    0.229801    0.929779    0.578490    11.00000   -1.20000
AFIX   0
C8A   1   -0.182969    0.638485    0.817626    11.00000    0.06978    0.12923 =
         0.08863   -0.01220    0.00758    0.01711
AFIX  43
H8A   2   -0.246969    0.658527    0.831574    11.00000   -1.20000
AFIX   0
C16A  1    0.254826    0.785851    0.645716    11.00000    0.08469    0.07177 =
         0.10889    0.01732    0.01194   -0.00026
AFIX  43
H16A  2    0.315450    0.819024    0.644070    11.00000   -1.20000
AFIX   0
C4    1    0.097455    0.262548    0.808469    11.00000    0.08646    0.06555 =
         0.14977    0.01489    0.04128   -0.00669
C3    1    0.117704    0.258961    0.879160    11.00000    0.13397    0.10203 =
         0.11363    0.05596    0.03308    0.00776
AFIX  43
H3    2    0.109418    0.204641    0.903030    11.00000   -1.20000
AFIX   0
C10A  1   -0.081325    0.543613    0.747291    11.00000    0.06006    0.09890 =
         0.08034   -0.01492   -0.00627   -0.00491
AFIX  43
H10A  2   -0.078578    0.498875    0.714074    11.00000   -1.20000
AFIX   0
C6    1    0.050092    0.194065    0.701519    11.00000    0.08407    0.07418 =
         0.14450   -0.01538    0.02923   -0.01053
AFIX  43
H6    2    0.028876    0.143364    0.676855    11.00000   -1.20000
AFIX   0
C5    1    0.064402    0.185764    0.766377    11.00000    0.10637    0.05921 =
         0.18737    0.00066    0.05566   -0.01655
AFIX  43
H5    2    0.053129    0.128992    0.786353    11.00000   -1.20000
AFIX   0
C10   1    0.101778    0.448666    0.612236    11.00000    0.07386    0.08440 =
         0.06349   -0.01025    0.00107   -0.00202
AFIX  43
H10   2    0.112609    0.505656    0.592487    11.00000   -1.20000
AFIX   0
C2    1    0.148622    0.335227    0.909735    11.00000    0.15099    0.11174 =
         0.09504    0.04370    0.03235    0.00875
AFIX  43
H2    2    0.164923    0.332892    0.955105    11.00000   -1.20000
AFIX   0
C13   1    0.351014    0.501007    0.670149    11.00000    0.06832    0.07271 =
         0.05857   -0.00587    0.00473   -0.00920
AFIX  43
H13   2    0.311432    0.519265    0.633789    11.00000   -1.20000
AFIX   0
C17   1    0.369427    0.471083    0.780956    11.00000    0.06977    0.07836 =
         0.06357    0.00640    0.00029    0.00521
AFIX  43
H17   2    0.342332    0.469550    0.824060    11.00000   -1.20000
AFIX   0
C15   1    0.511848    0.444858    0.708550    11.00000    0.06725    0.06596 =
         0.08270   -0.00922    0.00163    0.00134
C16   1    0.468336    0.442416    0.773191    11.00000    0.06485    0.07158 =
         0.09255    0.00190   -0.00207    0.00952
AFIX  43
H16   2    0.505965    0.421792    0.809768    11.00000   -1.20000
AFIX   0
C14   1    0.448771    0.475578    0.658294    11.00000    0.08124    0.07540 =
         0.06781   -0.01865    0.00643   -0.00483
AFIX  43
H14   2    0.474021    0.479011    0.614767    11.00000   -1.20000
AFIX   0
N4    3    0.609531    0.421786    0.699018    11.00000    0.07784    0.13010 =
         0.09815   -0.02426    0.00836    0.01275
AFIX  93
H4A   2    0.636114    0.425812    0.659683    11.00000   -1.20000
H4B   2    0.645823    0.402910    0.732217    11.00000   -1.20000
AFIX   0
C8    1    0.055551    0.291172    0.600500    11.00000    0.06461    0.10590 =
         0.16400   -0.07456   -0.00819   -0.00758
AFIX  43
H8    2    0.035707    0.241911    0.573863    11.00000   -1.20000
AFIX   0
C7    1    0.066634    0.280284    0.667766    11.00000    0.05018    0.07591 =
         0.14737   -0.03104    0.00576   -0.00461
F1A   4    0.019585    0.530247    0.975593    11.00000    0.16214    0.29571 =
         0.16719   -0.04694    0.07408   -0.11738
F6A   4   -0.179727    0.460427    1.036575    11.00000    0.14961    0.17863 =
         0.18378    0.00212    0.05247   -0.04165
F2A   4   -0.072304    0.574912    1.046378    11.00000    0.19857    0.17344 =
         0.28928   -0.11809   -0.02435   -0.03488
F3A   4   -0.128156    0.519925    0.948787    11.00000    0.53710    0.42926 =
         0.29112    0.28209   -0.27895   -0.31241
F5A   4   -0.022294    0.446515    1.063226    11.00000    0.36055    0.18677 =
         0.31966    0.11213   -0.21896   -0.07492
F4A   4   -0.074148    0.394449    0.972850    11.00000    0.17355    0.20489 =
         0.33300   -0.15315    0.08785   -0.02685
HKLF 4
REM  RuPhenAminoPy in P 21 c n
REM R1 =  0.0529 for   5348 Fo > 4sig(Fo)  and  0.0715 for all   6964 data
REM    514 parameters refined using      1 restraints
END
WGHT      0.0823      2.2336
REM Highest difference peak  0.392,  deepest hole -0.479,  1-sigma level  0.056
Q1    1  -0.0738  0.5043  1.0777  11.00000  0.05    0.39
Q2    1  -0.1794  0.5112  0.9831  11.00000  0.05    0.34
Q3    1   0.0571  0.4596  1.0031  11.00000  0.05    0.32
Q4    1   0.2415  0.5432  0.7147  11.00000  0.05    0.27
Q5    1   0.1527  0.5058  0.6777  11.00000  0.05    0.26
Q6    1  -0.0647  0.4691  0.9332  11.00000  0.05    0.26
Q7    1   0.7087  0.4727  0.5230  11.00000  0.05    0.25
Q8    1   0.0883  0.6138  0.7413  11.00000  0.05    0.25
Q9    1   0.1476  0.4439  0.7118  11.00000  0.05    0.25
Q10   1  -0.0238  0.5800  1.0036  11.00000  0.05    0.25
;
