# Supplementary material for: cis-Bis(1,10-phenanthroline-κ2 N,N′)bis­(pyridin-4-amine-κN 1)ruthenium(II) bis­(hexa­fluoridophosphate)
Source: Acta Crystallogr Sect E Struct Rep Online. 2013 Jan 9;69(Pt 2):m75–6. doi: 10.1107/S1600536812051999 (PMC3569179; doi:10.1107/S1600536812051999)
Supplement: Supplementary file 2 [file e-69-00m75-Isup2.hkl]

#
# h,k,l, Fc-squared, Fo-squared, sigma(Fo-squared) and status flag
#
data_I
_shelx_title ' shelxl in P 21 c n'
_shelx_refln_list_code          4
_shelx_F_calc_maximum      120.92
_exptl_crystal_F_000      1880.00
_reflns_d_resolution_high  0.8195
 
loop_
 _symmetry_equiv_pos_as_xyz
 'x, y, z'
 'x+1/2, -y, -z'
 'x, -y+1/2, z+1/2'
 'x+1/2, y+1/2, -z+1/2'
 
_cell_length_a    13.0940
_cell_length_b    14.5730
_cell_length_c    19.9370
_cell_angle_alpha  90.000
_cell_angle_beta   90.000
_cell_angle_gamma  90.000
 
_shelx_F_squared_multiplier     1.000
 
loop_
 _refln_index_h
 _refln_index_k
 _refln_index_l
 _refln_F_squared_calc
 _refln_F_squared_meas
 _refln_F_squared_sigma
 _refln_observed_status
 -14   0   0      574.98      566.53     54.53 o
 -12   0   0     2754.43     3191.63    146.04 o
 -10   0   0      177.30      162.15     20.85 o
  12   0   0     2912.44     3122.32    123.87 o
  14   0   0      593.81      577.23     33.25 o
 -15   1   0       45.51       49.61     26.48 o
 -13   1   0      209.16      213.49     26.21 o
 -11   1   0     1385.34     1431.02     64.52 o
  -9   1   0      339.29      346.93     20.16 o
  -7   1   0     1713.84     1623.86     54.13 o
  -5   1   0     7258.54     6919.49    193.79 o
   5   1   0     7425.78     6949.10    283.22 o
   7   1   0     1706.80     1821.27     85.39 o
   9   1   0      320.47      281.59     18.03 o
  11   1   0     1439.51     1410.01     48.73 o
  13   1   0      220.47      226.67     18.19 o
 -14   2   0      662.60      737.59     44.63 o
 -12   2   0      476.86      537.18     43.43 o
 -10   2   0     2040.25     1973.97    118.10 o
  -8   2   0     7096.00     5752.98    311.86 o
   8   2   0     7305.62     5775.81    259.25 o
  10   2   0     1830.83     1944.68     63.43 o
  12   2   0      448.31      506.75     26.16 o
  14   2   0      665.50      696.81     49.10 o
 -15   3   0       99.01      119.80     30.52 o
 -13   3   0      293.06      332.65     75.15 o
 -11   3   0      799.53      784.80     34.61 o
  -9   3   0     1654.52     1773.47     57.52 o
  -7   3   0     3960.10     3993.85    118.05 o
   3   3   0     7332.35     6698.20    262.94 o
   7   3   0     4149.75     4263.04    180.47 o
   9   3   0     1606.26     1587.06     89.51 o
  11   3   0      794.21      765.45     31.28 o
  13   3   0      288.93      300.43     20.53 o
 -14   4   0      189.57      180.30     32.29 o
 -12   4   0      278.04      239.80     23.21 o
 -10   4   0      599.91      550.12     35.85 o
  -8   4   0     1394.18     1293.01     82.21 o
  -6   4   0      495.47      483.05     30.66 o
  -4   4   0     2299.89     1828.49     58.58 o
  -2   4   0     2477.04     2302.00     76.41 o
   2   4   0     2598.38     2301.12    143.14 o
   4   4   0     2155.16     1915.48     61.12 o
   6   4   0      437.22      476.61     22.56 o
   8   4   0     1492.56     1382.61     46.80 o
  10   4   0      564.91      520.38     24.12 o
  12   4   0      266.44      265.34     18.78 o
  14   4   0      182.19      142.89     22.99 o
 -15   5   0      207.02      145.83     30.24 o
 -13   5   0      481.42      503.36     24.47 o
 -11   5   0     1101.19     1097.29     55.42 o
  -9   5   0     2133.03     1945.05    181.73 o
  -7   5   0     2557.98     2492.80     71.43 o
  -5   5   0     4433.56     4260.22    118.37 o
  -3   5   0      520.00      911.44    146.04 o
   3   5   0      784.01      819.79    109.51 o
   5   5   0     4280.69     4397.49    130.95 o
   7   5   0     2579.38     2438.37    127.00 o
   9   5   0     2027.46     1978.31     68.96 o
  11   5   0     1102.42     1114.19     52.16 o
  13   5   0      486.63      496.59     51.81 o
 -14   6   0       36.83       27.70     17.99 o
 -12   6   0       16.72       13.38     12.73 o
 -10   6   0       79.07       50.40      8.66 o
  -8   6   0     1195.69     1346.41     62.90 o
  -6   6   0      212.32      240.85     17.41 o
  -4   6   0      348.92      344.58     56.89 o
  -2   6   0     1673.37     1587.18     46.20 o
   0   6   0        4.95        9.40      5.29 o
   2   6   0     1696.75     1578.97     52.90 o
   4   6   0      333.33      342.70     19.83 o
   6   6   0      223.11      174.45     14.78 o
   8   6   0     1224.70     1388.15     55.34 o
  10   6   0       80.91       72.84     11.22 o
  12   6   0       17.25       32.49     11.55 o
  14   6   0       38.26       47.00     18.59 o
 -13   7   0      507.45      571.98    101.88 o
 -11   7   0     1377.76     1428.67    105.49 o
  -9   7   0     2171.51     2125.61     85.27 o
  -7   7   0     3990.87     3665.61    147.54 o
  -5   7   0     5320.63     5045.80    175.62 o
  -3   7   0     3111.42     3204.17    163.37 o
   1   7   0     9877.98     9481.58    350.55 o
   3   7   0     3389.00     3287.29    170.09 o
   5   7   0     5077.12     5051.47    170.24 o
   7   7   0     3983.32     3624.25    114.11 o
   9   7   0     2135.15     2246.81    131.04 o
  11   7   0     1389.41     1334.36     71.02 o
  13   7   0      516.41      445.75     38.67 o
 -14   8   0        6.92       28.85     21.65 o
 -12   8   0       99.04      125.68     48.04 o
 -10   8   0      378.96      414.28     52.24 o
  -8   8   0      661.33      796.29     44.03 o
  -6   8   0      757.82      712.88     28.21 o
  -4   8   0      154.41      129.48     14.08 o
  -2   8   0     2681.16     2659.62    242.41 o
   0   8   0     1907.43     1951.93     52.21 o
   2   8   0     2563.30     2773.78     61.14 o
   4   8   0      150.69      112.96     11.67 o
   6   8   0      747.34      610.56     38.14 o
   8   8   0      632.80      763.25     28.39 o
  10   8   0      363.87      409.26     23.05 o
  12   8   0       96.76       94.79     16.21 o
 -13   9   0      157.11      173.66     31.74 o
 -11   9   0      972.93     1000.75    103.88 o
  -9   9   0     1509.43     1443.64     99.83 o
  -7   9   0     3223.36     2939.28    232.59 o
  -5   9   0     2442.39     2677.60    111.43 o
  -3   9   0     3694.78     3806.48    194.05 o
  -1   9   0     4198.26     4078.66    116.24 o
   1   9   0     4137.92     3901.81     78.54 o
   3   9   0     3753.94     3966.73    270.48 o
   5   9   0     2523.98     2640.07     68.47 o
   7   9   0     3318.50     3141.96    162.98 o
   9   9   0     1534.85     1535.42     66.19 o
  11   9   0      965.02      923.42     55.29 o
  13   9   0      149.25      114.67     26.91 o
 -12  10   0      117.60      106.19     21.72 o
 -10  10   0       24.83       18.46     20.51 o
  -8  10   0      351.69      361.56     27.15 o
  -6  10   0     2731.14     2663.51     95.76 o
  -4  10   0     2720.35     2269.36     79.65 o
  -2  10   0     3755.22     3894.45    125.24 o
   2  10   0     3635.67     4079.09     86.58 o
   4  10   0     2690.65     2491.05     87.85 o
   6  10   0     2667.53     2784.07     89.03 o
   8  10   0      308.02      398.93     19.52 o
  10  10   0       32.78       32.86     20.76 o
  12  10   0      132.52       85.36     35.46 o
 -11  11   0      114.60      106.79     35.93 o
  -9  11   0      125.58      135.74     34.75 o
  -7  11   0      531.79      566.97     30.62 o
  -5  11   0      542.36      529.99     35.19 o
  -3  11   0     3088.99     3574.48    117.91 o
  -1  11   0      493.12      501.62     37.18 o
   1  11   0      525.67      509.21     16.66 o
   3  11   0     3095.75     3878.70     83.64 o
   5  11   0      531.69      585.39     27.75 o
   7  11   0      498.59      570.40     26.36 o
   9  11   0      110.62      133.39     18.65 o
  11  11   0      106.96      122.27     19.71 o
 -10  12   0      542.44      522.85     46.35 o
  -8  12   0      540.38      532.79     33.86 o
  -6  12   0     1004.41     1089.01     49.37 o
  -4  12   0      355.52      352.09     38.35 o
  -2  12   0     1033.23     1052.98     43.32 o
   0  12   0     1276.37     1077.16     33.16 o
   2  12   0     1053.12     1140.12     42.84 o
   4  12   0      399.32      415.20     50.56 o
   6  12   0     1038.51     1005.49     54.40 o
   8  12   0      553.10      514.85     52.21 o
  10  12   0      543.12      480.34     81.81 o
  -9  13   0       26.41        0.00     17.65 o
  -7  13   0       54.92       47.16     19.98 o
  -5  13   0      137.35       92.25     34.70 o
  -3  13   0      341.47      404.68     27.04 o
  -1  13   0       27.37       58.39     12.64 o
   1  13   0       27.94       45.14     10.65 o
   3  13   0      339.58      480.61     28.60 o
   5  13   0      141.87      140.00     20.06 o
   7  13   0       55.22       71.71     17.75 o
   9  13   0       26.71       72.88     24.72 o
  -8  14   0      271.70      198.05     71.71 o
  -6  14   0      278.26      172.17     31.53 o
  -4  14   0      685.12      641.54     34.19 o
  -2  14   0      568.29      639.40     53.04 o
   0  14   0      619.39      630.68     73.32 o
   2  14   0      576.82      652.76     80.21 o
   4  14   0      676.80      804.59     90.74 o
   6  14   0      266.57      267.37     24.29 o
   8  14   0      286.96      208.83     26.18 o
  -5  15   0      240.73      191.88     18.50 o
  -3  15   0      101.75      103.63     42.69 o
  -1  15   0      195.49      176.44     20.17 o
   1  15   0      191.52      193.28     24.14 o
   3  15   0      101.11       85.82     21.69 o
   5  15   0      235.26      160.75     57.87 o
   7  15   0       38.75       58.87     23.34 o
  -6  16   0      141.99      103.04     25.92 o
  -4  16   0      171.87      164.43     70.78 o
  -2  16   0      244.18      230.83     37.45 o
   0  16   0      156.63      125.64     19.68 o
   2  16   0      255.54      260.51     59.60 o
   4  16   0      176.00      208.13     14.52 o
  -3  17   0      138.05      111.40     25.08 o
  -1  17   0      210.42      210.24     22.04 o
   1  17   0      211.04      275.06     31.28 o
 -15   1   1      297.92      329.37     24.84 o
 -14   1   1        6.50       17.29     14.66 o
 -13   1   1     1101.07     1144.59     36.46 o
 -12   1   1       67.28       88.82     19.58 o
 -11   1   1     1302.45     1337.12     51.36 o
 -10   1   1      426.28      441.43     17.95 o
  -9   1   1     5554.92     5835.58    130.96 o
  -8   1   1      584.61      504.10     19.41 o
  -7   1   1     6481.38     6079.64    124.65 o
  -6   1   1      759.72      703.35     19.46 o
   6   1   1      724.68      722.96     18.77 o
   7   1   1     6424.53     6226.61    140.00 o
   8   1   1      588.61      491.48     17.27 o
   9   1   1     5396.01     5584.70    274.03 o
  10   1   1      427.30      435.06     29.04 o
  11   1   1     1415.76     1454.08     35.24 o
  12   1   1       64.91       95.02      9.38 o
  13   1   1     1089.47     1131.04     34.11 o
  14   1   1        6.40       11.71     15.54 o
 -15   2   1        0.39       -5.32     11.93 o
 -14   2   1      111.33      116.68     13.54 o
 -13   2   1        6.66       12.75     18.04 o
 -12   2   1      926.12     1026.11     32.77 o
 -11   2   1      152.38      145.85     19.14 o
 -10   2   1      394.71      418.58     17.46 o
  -9   2   1      568.65      507.60     34.99 o
  -8   2   1     3658.94     3664.03     76.56 o
  -7   2   1      130.25      176.86     32.73 o
  -6   2   1     3806.48     3736.43     79.58 o
  -5   2   1     3886.15     3815.52     77.46 o
  -4   2   1     1627.81     1564.66     41.13 o
  -3   2   1      269.83      190.73      6.07 o
  -2   2   1     5802.20     5133.45    201.64 o
   2   2   1     6224.59     5485.00    147.06 o
   3   2   1      271.92      189.38      7.71 o
   4   2   1     1804.42     1651.80     55.37 o
   5   2   1     3875.55     3802.68     77.75 o
   6   2   1     4011.30     3760.86    100.35 o
   7   2   1      128.12      151.87      8.90 o
   8   2   1     3773.64     3693.49     80.32 o
   9   2   1      566.31      508.76     15.99 o
  10   2   1      412.30      404.52     14.70 o
  11   2   1      151.44      152.05     10.86 o
  12   2   1      950.55     1006.78     29.43 o
  13   2   1        6.47        2.05      9.78 o
  14   2   1      109.53      148.29     35.96 o
 -15   3   1       98.68       67.15     15.80 o
 -14   3   1       29.83       41.81     12.93 o
 -13   3   1      533.44      551.87     20.08 o
 -12   3   1       10.98       34.47     10.34 o
 -11   3   1     1051.83     1091.17     27.67 o
 -10   3   1      265.52      302.17     18.42 o
  -9   3   1     3025.44     3064.35     66.91 o
  -8   3   1       56.41       40.88      9.59 o
  -7   3   1     4425.38     4213.54    117.49 o
  -6   3   1     1803.50     1532.86     50.43 o
  -5   3   1     6812.03     6397.61    251.17 o
  -4   3   1      467.42      484.53     12.02 o
  -3   3   1     2826.61     2439.26     53.04 o
  -1   3   1     6634.96     5861.24    126.46 o
   0   3   1     4612.66     3617.76     72.77 o
   1   3   1     7354.92     5439.67    158.08 o
   2   3   1    12350.76    11348.10    419.80 o
   3   3   1     2704.21     2451.84     46.76 o
   4   3   1      502.40      490.46     21.11 o
   5   3   1     6827.51     6588.07    150.58 o
   6   3   1     1780.67     1502.34     35.08 o
   7   3   1     4596.90     4208.34     91.27 o
   8   3   1       55.61       36.26      8.33 o
   9   3   1     2961.88     3072.98     65.04 o
  10   3   1      269.52      266.33     13.06 o
  11   3   1      992.74     1075.10     30.65 o
  12   3   1        9.67       17.20     15.42 o
  13   3   1      510.35      473.23     14.91 o
  14   3   1       30.64       30.20     12.26 o
 -15   4   1       10.53       22.24     15.72 o
 -14   4   1      320.66      358.85     21.62 o
 -13   4   1        0.48       -9.87      9.87 o
 -12   4   1      869.52     1001.79     30.36 o
 -11   4   1       87.16      126.27     11.10 o
 -10   4   1      841.07      929.21     31.08 o
  -9   4   1      557.22      506.87     15.82 o
  -8   4   1     3181.21     3135.56     78.00 o
  -7   4   1     1110.89     1090.03     25.45 o
  -6   4   1     6418.24     6004.61    169.92 o
  -5   4   1      404.93      469.47     10.83 o
  -4   4   1     4649.30     4061.06    210.55 o
  -3   4   1      481.14      510.86     12.93 o
  -2   4   1     5224.05     4617.42     82.76 o
  -1   4   1     2101.13     2042.53     38.69 o
   0   4   1       76.63       68.86      3.42 o
   1   4   1     2111.02     2039.88     49.84 o
   2   4   1     5603.04     4523.67    169.71 o
   3   4   1      489.78      498.56     18.65 o
   4   4   1     4864.40     4100.60    101.45 o
   5   4   1      394.99      478.55     14.37 o
   6   4   1     6593.44     6486.37    149.01 o
   7   4   1     1099.65     1099.84     29.89 o
   8   4   1     3279.28     3138.11     69.02 o
   9   4   1      559.94      502.42     17.80 o
  10   4   1      808.11      856.40     25.65 o
  11   4   1       86.74      102.36     13.31 o
  12   4   1      881.05      915.41     23.06 o
  13   4   1        0.52        1.70      6.97 o
  14   4   1      309.56      279.15     24.34 o
 -15   5   1       36.71       30.94     17.65 o
 -14   5   1        3.60       36.98     15.34 o
 -13   5   1       83.13       62.08      9.44 o
 -12   5   1       47.07       45.10     10.33 o
 -11   5   1      174.91      164.41     11.11 o
 -10   5   1       11.07       25.29      8.03 o
  -9   5   1      110.78      104.14      7.34 o
  -8   5   1      310.00      280.79     10.51 o
  -7   5   1       66.10       42.51      4.53 o
  -6   5   1     1886.10     1908.10     51.78 o
  -5   5   1     3359.41     3246.19     76.12 o
  -4   5   1      930.90      942.21     26.17 o
  -3   5   1       30.85       20.90      5.21 o
  -2   5   1      416.17      367.93     13.24 o
  -1   5   1     6120.96     5627.12    132.54 o
   0   5   1       17.40       21.50      3.93 o
   1   5   1     6336.14     5717.79     91.28 o
   2   5   1      396.58      367.90     10.19 o
   3   5   1       22.97       25.53      3.95 o
   4   5   1      912.31      971.49     21.27 o
   5   5   1     3179.00     3321.94     61.66 o
   6   5   1     1900.00     1930.45     39.44 o
   7   5   1       76.06       64.89      8.15 o
   8   5   1      308.13      258.34     11.13 o
   9   5   1      104.94       93.92      8.18 o
  10   5   1       10.25       25.20      8.61 o
  11   5   1      179.12      162.03      9.97 o
  12   5   1       47.95       52.87      8.61 o
  13   5   1       82.84       75.63      8.67 o
  14   5   1        3.44        1.22     14.70 o
 -15   6   1       12.40       11.25     15.54 o
 -14   6   1      317.11      358.95     22.12 o
 -13   6   1        6.52       -3.88      6.77 o
 -12   6   1      897.84      939.77     30.00 o
 -11   6   1       54.91       57.45      8.98 o
 -10   6   1     1272.76     1302.42     38.34 o
  -9   6   1      158.30      144.30      8.09 o
  -8   6   1     3743.87     3826.44    145.63 o
  -7   6   1      278.99      283.78     22.28 o
  -6   6   1     1630.24     1318.64     37.79 o
  -5   6   1      885.53      738.32     20.32 o
  -4   6   1     6552.76     5942.03    127.50 o
  -3   6   1      730.85      717.53     21.70 o
  -2   6   1     8265.72     8185.69    329.43 o
  -1   6   1      245.46      221.05      7.37 o
   0   6   1     3169.55     2977.80     77.77 o
   1   6   1      259.25      229.96      9.75 o
   2   6   1     8328.19     7953.88    437.47 o
   3   6   1      742.65      703.66     17.44 o
   4   6   1     6494.72     5779.88     95.82 o
   5   6   1      881.73      762.04     18.74 o
   6   6   1     1526.65     1364.67     30.38 o
   7   6   1      277.14      301.84     11.34 o
   8   6   1     3790.28     3792.77     74.75 o
   9   6   1      159.36      146.52     14.21 o
  10   6   1     1234.56     1220.87     30.31 o
  11   6   1       55.24       40.26      8.16 o
  12   6   1      905.78      918.24     23.92 o
  13   6   1        6.27        1.36      8.05 o
  14   6   1      310.01      314.18     33.49 o
 -14   7   1       12.86       16.91     18.48 o
 -13   7   1       71.16       92.35     14.23 o
 -12   7   1        1.01        3.17      4.25 o
 -11   7   1       85.06       98.14      7.36 o
 -10   7   1       66.08       64.48      5.38 o
  -9   7   1      224.05      239.96     15.86 o
  -8   7   1       40.55       24.27     14.92 o
  -7   7   1       48.44       50.54     10.26 o
  -6   7   1      172.88      166.50     10.66 o
  -5   7   1      124.60      149.93     12.01 o
  -4   7   1       18.84       13.36      7.49 o
  -3   7   1      743.69      718.80     17.55 o
  -2   7   1      271.28      274.17     15.80 o
  -1   7   1      817.83      842.31     22.47 o
   0   7   1       35.90       45.63      5.81 o
   1   7   1      800.51      872.31     17.83 o
   2   7   1      271.61      274.80     10.03 o
   3   7   1      748.04      758.73     21.81 o
   4   7   1       16.42       26.63      6.32 o
   5   7   1      115.70      157.83      8.27 o
   6   7   1      169.00      155.94      9.40 o
   7   7   1       42.95       58.13      7.33 o
   8   7   1       40.56       35.92      7.63 o
   9   7   1      222.18      247.08     10.40 o
  10   7   1       65.19       77.96     10.80 o
  11   7   1       82.47      102.27      9.16 o
  12   7   1        1.06        6.07      7.75 o
  13   7   1       69.68       83.53     14.42 o
  14   7   1       12.64       15.10     20.10 o
 -14   8   1      217.86      199.77     21.57 o
 -13   8   1        0.31       15.83     26.54 o
 -12   8   1      874.20      849.26     46.64 o
 -11   8   1       11.58       16.81     12.12 o
 -10   8   1     1070.59     1109.10     71.18 o
  -9   8   1      279.26      285.60     40.56 o
  -8   8   1     2988.22     2943.45    120.36 o
  -7   8   1      469.39      545.22     21.17 o
  -6   8   1     3113.66     3229.20    114.78 o
  -5   8   1      140.80      127.34      8.84 o
  -4   8   1     5687.02     5701.16    156.10 o
  -3   8   1      309.68      332.86     12.10 o
  -1   8   1      289.30      319.22     11.28 o
   1   8   1      300.53      318.34     12.76 o
   2   8   1    10086.47    10205.30    382.03 o
   3   8   1      317.19      347.67     14.15 o
   4   8   1     5702.85     5617.55    108.91 o
   5   8   1      135.32      136.82      8.73 o
   6   8   1     3110.78     3206.65     72.49 o
   7   8   1      465.40      569.39     16.27 o
   8   8   1     3067.62     3265.83     74.74 o
   9   8   1      283.34      276.87     12.57 o
  10   8   1     1089.95     1098.13     25.72 o
  11   8   1       11.20        0.31      9.00 o
  12   8   1      883.34      801.33     23.85 o
  13   8   1        0.37       12.93     17.08 o
 -13   9   1       69.61       61.85     19.30 o
 -12   9   1       12.55       16.73     14.27 o
 -11   9   1       42.20       43.25     14.22 o
 -10   9   1       93.49      113.77     18.79 o
  -9   9   1      542.23      569.25     51.12 o
  -8   9   1       22.91       32.76     14.68 o
  -7   9   1      850.12      793.69     60.60 o
  -6   9   1      361.88      386.66     35.96 o
  -5   9   1     1356.54     1329.68     30.22 o
  -4   9   1      401.70      402.77     21.16 o
  -3   9   1     4766.04     4701.41     92.69 o
  -2   9   1       47.78       53.51      8.11 o
  -1   9   1     2453.66     2476.11     84.09 o
   0   9   1       20.87       28.34      7.34 o
   1   9   1     2409.16     2435.41     53.27 o
   2   9   1       48.53       56.58      5.53 o
   3   9   1     4785.81     4746.13    134.12 o
   4   9   1      397.48      432.44     19.31 o
   5   9   1     1321.37     1392.87     28.12 o
   6   9   1      363.21      383.61     13.73 o
   7   9   1      807.15      838.03     21.83 o
   8   9   1       22.23       20.10      8.08 o
   9   9   1      518.84      601.64     19.37 o
  10   9   1       93.23       81.65     10.27 o
  11   9   1       50.36       45.59     10.01 o
  12   9   1       12.79       17.91     10.76 o
  13   9   1       73.69       80.65     17.19 o
 -13  10   1        6.27       37.19     16.32 o
 -12  10   1       98.63       91.31     14.44 o
 -11  10   1       13.70       14.60     14.49 o
 -10  10   1      240.43      218.12     22.95 o
  -9  10   1       64.59       95.86     14.94 o
  -8  10   1     1016.31      951.93    102.88 o
  -7  10   1      179.80      237.34     13.64 o
  -6  10   1     2699.37     2876.41    110.49 o
  -5  10   1      356.40      396.29     50.39 o
  -4  10   1     2784.45     2696.54     55.58 o
  -3  10   1      347.31      405.50     24.86 o
  -2  10   1     2768.21     3133.67     70.19 o
  -1  10   1      811.36      808.07     20.33 o
   0  10   1     1315.35     1395.95     27.34 o
   1  10   1      802.01      800.03     25.22 o
   2  10   1     2846.53     3156.75     80.13 o
   3  10   1      352.89      426.14     13.31 o
   4  10   1     2836.94     2927.73     56.68 o
   5  10   1      355.64      393.91     15.94 o
   6  10   1     2689.57     2969.51     71.06 o
   7  10   1      180.85      226.62     22.29 o
   8  10   1     1010.19     1019.05     24.34 o
   9  10   1       63.17       54.44     10.08 o
  10  10   1      223.77      219.51     19.92 o
  11  10   1       13.99       20.30     13.32 o
  12  10   1       93.86      113.61     16.63 o
  13  10   1        6.37       -1.62     17.46 o
 -12  11   1        6.45        5.53     13.35 o
 -11  11   1      221.79      258.38     20.49 o
 -10  11   1        8.25        3.08     22.26 o
  -9  11   1      599.27      507.27     33.79 o
  -8  11   1       88.15       85.81     20.35 o
  -7  11   1      390.43      382.91     28.11 o
  -6  11   1        1.42       -7.06      9.89 o
  -5  11   1      983.92     1056.71     28.78 o
  -4  11   1      106.98      132.33     10.28 o
  -3  11   1     4434.80     4574.95    146.15 o
  -2  11   1        6.43        8.41     18.23 o
  -1  11   1     3544.95     3665.94     78.58 o
   0  11   1      234.44      253.29     11.39 o
   1  11   1     3474.74     3831.80     61.10 o
   2  11   1        6.97       11.05      6.23 o
   3  11   1     4369.46     4589.16     74.79 o
   4  11   1      107.87      150.93      6.83 o
   5  11   1      968.81     1084.47     25.89 o
   6  11   1        1.22       -7.32      7.73 o
   7  11   1      399.66      369.02     16.15 o
   8  11   1       88.04       64.69     10.68 o
   9  11   1      612.39      562.34     20.90 o
  10  11   1        8.50       17.38     10.49 o
  11  11   1      232.79      220.80     16.08 o
  12  11   1        6.40       15.45     17.74 o
 -11  12   1        5.39        8.11     15.82 o
 -10  12   1        1.51        7.50     19.45 o
  -9  12   1        8.71      -14.21     19.84 o
  -8  12   1        5.09        9.14     14.22 o
  -7  12   1      278.98      265.34     18.49 o
  -6  12   1      154.97      162.14     16.32 o
  -5  12   1       46.45       24.37     10.98 o
  -4  12   1      323.47      334.57     16.86 o
  -3  12   1        0.21        2.43      8.89 o
  -2  12   1      822.07      861.95     22.83 o
  -1  12   1      346.59      352.99     18.07 o
   0  12   1      921.98      975.47     23.92 o
   1  12   1      346.29      353.13     12.20 o
   2  12   1      797.35      906.07     26.78 o
   3  12   1        0.11       -2.53      5.65 o
   4  12   1      300.81      411.98     15.27 o
   5  12   1       45.30       38.13     10.42 o
   6  12   1      140.25      166.78     11.86 o
   7  12   1      280.34      296.82     15.69 o
   8  12   1        5.57       16.68     10.78 o
   9  12   1        8.68       22.74     12.38 o
  10  12   1        1.31       -5.63     11.20 o
  11  12   1        5.39       18.05     15.47 o
 -10  13   1       10.80       -0.81     17.92 o
  -9  13   1      405.06      371.54     25.33 o
  -8  13   1        6.62      -11.05     14.60 o
  -7  13   1      313.81      323.72     31.37 o
  -6  13   1      135.23      148.13     14.45 o
  -5  13   1      848.14      876.24     43.46 o
  -4  13   1       78.96       55.59     10.71 o
  -3  13   1     1250.37     1257.00     33.72 o
  -2  13   1       10.95       11.20      9.01 o
  -1  13   1      217.18      207.92     11.58 o
   0  13   1      274.36      289.41     12.53 o
   1  13   1      227.45      236.24     10.83 o
   2  13   1       10.74        5.84      7.60 o
   3  13   1     1295.72     1363.35     54.66 o
   4  13   1       78.75       67.86     10.61 o
   5  13   1      881.09      874.17     28.99 o
   6  13   1      134.65      140.64     17.71 o
   7  13   1      314.68      278.51     16.16 o
   8  13   1        6.41       24.99     10.81 o
   9  13   1      402.33      347.72     37.43 o
  10  13   1       10.70       23.63     18.79 o
  -9  14   1        6.58      -11.66     13.86 o
  -8  14   1       13.15       33.25     12.59 o
  -7  14   1        2.25        1.46     10.44 o
  -6  14   1        2.65       27.52     14.58 o
  -5  14   1      107.83       93.11     16.86 o
  -4  14   1       97.84       99.47     13.00 o
  -3  14   1       39.96       36.95     10.79 o
  -2  14   1      151.56      147.32     12.18 o
  -1  14   1       61.57       39.29      9.11 o
   0  14   1      112.09      122.69     15.15 o
   1  14   1       62.31       50.73      8.69 o
   2  14   1      148.54      158.81     12.07 o
   3  14   1       39.23       39.04      7.75 o
   4  14   1       96.71      124.97     11.07 o
   5  14   1      108.50      110.55     15.34 o
   6  14   1        3.54       -6.79     12.21 o
   7  14   1        2.31       14.09     13.54 o
   8  14   1       14.73       24.58     18.98 o
   9  14   1        6.66       -2.37     18.73 o
  -8  15   1       16.15        4.50     16.39 o
  -7  15   1      113.06       96.52     20.11 o
  -6  15   1       43.15       14.53     11.65 o
  -5  15   1      203.51      146.11     17.58 o
  -4  15   1       31.94       38.49     12.78 o
  -3  15   1      488.86      469.54     34.37 o
  -2  15   1       22.21       31.01     11.46 o
  -1  15   1      395.56      397.94     17.58 o
   0  15   1        0.97        4.52      9.55 o
   1  15   1      381.58      384.97     27.95 o
   2  15   1       22.55       13.43      8.87 o
   3  15   1      480.32      526.35     45.51 o
   4  15   1       31.68       44.27     10.31 o
   5  15   1      194.34      153.75     20.71 o
   6  15   1       43.52       46.02     19.52 o
   7  15   1      111.07      106.89     20.16 o
   8  15   1       16.27      -10.57     27.26 o
  -6  16   1       56.20       51.31     14.86 o
  -5  16   1       24.57        6.91     11.88 o
  -4  16   1      268.66      252.84     34.36 o
  -3  16   1        5.31        8.22     17.46 o
  -2  16   1      153.32      152.48     19.87 o
  -1  16   1        7.17        3.29     11.56 o
   0  16   1      125.21      138.30     23.64 o
   1  16   1        7.35        1.64     11.11 o
   2  16   1      156.33      174.40     17.13 o
   3  16   1        5.21       22.67      8.89 o
   4  16   1      261.66      331.01     15.58 o
  -4  17   1        2.29        6.70     12.88 o
  -3  17   1      104.50       96.11     29.09 o
  -2  17   1        1.07       11.08     13.21 o
  -1  17   1      109.53      117.73     18.25 o
   0  17   1        6.27        2.13     14.45 o
   1  17   1      106.36       86.39     15.02 o
   2  17   1        1.04        1.78     12.23 o
 -15   0   2        2.88       13.96     16.88 o
 -14   0   2      405.71      459.30     25.85 o
 -13   0   2        9.53       16.32     22.80 o
 -12   0   2     1243.75     1200.55     49.92 o
 -11   0   2      393.81      410.78     26.19 o
 -10   0   2     3260.69     3193.01    103.40 o
  -9   0   2      359.62      358.04     23.91 o
  -8   0   2     6064.28     6030.05    165.34 o
  -7   0   2     4038.20     3591.85    106.69 o
  -5   0   2     4938.37     4761.49    130.54 o
   3   0   2     7525.17     6811.91    260.42 o
   5   0   2     4983.92     4635.38    137.44 o
   7   0   2     4019.51     3678.80     91.70 o
   8   0   2     5577.17     5454.53    231.66 o
   9   0   2      368.14      339.78     16.58 o
  10   0   2     3260.03     3446.20     94.08 o
  11   0   2      388.92      382.54     18.72 o
  12   0   2     1258.06     1248.79     50.88 o
  13   0   2        9.19       11.14      7.35 o
  14   0   2      429.09      425.24     36.55 o
 -15   1   2       35.12       25.99     13.98 o
 -14   1   2       50.11       48.64     12.31 o
 -13   1   2       80.25       90.76     10.43 o
 -12   1   2        0.15        5.71      8.95 o
 -11   1   2      123.98      132.99     11.42 o
 -10   1   2      225.72      192.66     14.02 o
  -9   1   2      837.31      856.74     27.79 o
  -8   1   2      193.45      172.27     11.16 o
  -7   1   2     1835.84     1709.70     59.32 o
  -6   1   2      829.15      837.19     21.77 o
  -5   1   2     1530.66     1534.25     35.64 o
  -4   1   2     5214.37     4831.25     84.71 o
  -3   1   2     6308.25     5896.21    162.32 o
  -1   1   2      125.87      121.01     13.80 o
   1   1   2      145.73      109.75     21.88 o
   3   1   2     6517.52     6032.63    164.11 o
   4   1   2     5217.08     4847.43    110.26 o
   5   1   2     1607.79     1617.54     36.49 o
   6   1   2      829.92      825.61     21.72 o
   7   1   2     1804.17     1765.11     38.65 o
   8   1   2      191.90      179.08     11.86 o
   9   1   2      838.48      853.80     27.45 o
  10   1   2      226.00      184.10     13.93 o
  11   1   2      131.85      147.37      8.61 o
  12   1   2        0.16        8.26      5.65 o
  13   1   2       81.52       86.54      7.29 o
  14   1   2       50.17       66.50     20.48 o
 -15   2   2        3.96      -12.07     12.07 o
 -14   2   2      357.88      422.28     21.11 o
 -13   2   2       69.56       73.91     12.41 o
 -12   2   2      703.22      632.57     24.96 o
 -11   2   2      357.67      346.76     16.29 o
 -10   2   2     2531.41     2695.95     52.24 o
  -9   2   2      599.80      539.30     16.90 o
  -8   2   2     4954.93     5123.42     93.21 o
  -7   2   2     1445.99     1265.94     27.89 o
  -5   2   2     1839.11     1982.22     39.93 o
  -3   2   2     2301.06     1922.01     36.02 o
  -1   2   2     6283.96     4976.02    132.71 o
   0   2   2      282.35      392.22      7.67 o
   1   2   2     6284.29     4822.59    107.61 o
   3   2   2     2318.99     1852.36     40.20 o
   5   2   2     1820.42     1987.84     42.28 o
   7   2   2     1458.41     1261.35     36.60 o
   8   2   2     4654.76     5049.86    152.31 o
   9   2   2      589.57      545.71     20.50 o
  10   2   2     2542.17     2780.58     82.09 o
  11   2   2      362.23      354.12     15.08 o
  12   2   2      689.02      673.10     18.03 o
  13   2   2       70.13       55.31      9.37 o
  14   2   2      355.06      438.91     93.57 o
 -15   3   2      177.91      158.55     14.52 o
 -14   3   2       55.54       51.78     12.17 o
 -13   3   2      451.06      481.56     17.13 o
 -12   3   2      146.34      127.96     12.07 o
 -11   3   2      331.21      415.75     16.22 o
 -10   3   2      191.42      210.77     11.80 o
  -9   3   2     1655.63     1562.80     41.85 o
  -8   3   2     2596.40     2654.92     51.82 o
  -7   3   2     3668.93     3392.03     64.29 o
  -6   3   2      695.98      685.95     17.55 o
  -5   3   2     2669.02     2690.94     53.73 o
  -4   3   2     4367.47     3836.20     93.39 o
  -3   3   2     1640.11     1265.53     23.44 o
  -2   3   2     3222.75     3024.65     49.70 o
   0   3   2      524.44      377.91      7.98 o
   2   3   2     3233.63     2974.13     63.40 o
   3   3   2     1611.65     1263.03     24.12 o
   4   3   2     4364.50     3690.76     67.25 o
   5   3   2     2831.68     2635.41     48.99 o
   6   3   2      698.14      654.41     16.08 o
   7   3   2     3619.05     3466.50     63.21 o
   8   3   2     2591.51     2644.21     52.56 o
   9   3   2     1756.24     1569.92     38.34 o
  10   3   2      190.11      194.60      8.43 o
  11   3   2      367.68      383.49     12.75 o
  12   3   2      146.45      137.14     18.95 o
  13   3   2      449.26      458.94     21.26 o
  14   3   2       55.13       44.22     17.28 o
 -15   4   2        7.25       -1.75     11.81 o
 -14   4   2      179.24      181.94     15.27 o
 -13   4   2        7.25       -9.57     11.39 o
 -12   4   2      340.46      262.21     13.84 o
 -11   4   2       79.21       76.03      9.58 o
 -10   4   2     2271.64     2525.44     50.59 o
  -9   4   2      311.32      315.97     12.29 o
  -8   4   2     1074.58     1164.86     26.29 o
  -7   4   2      213.53      204.87      9.30 o
  -6   4   2      624.03      497.43     20.61 o
  -5   4   2      347.87      282.24      7.77 o
  -4   4   2     2072.51     1796.59     34.62 o
  -3   4   2      382.23      418.35     11.01 o
  -2   4   2     3048.98     2869.86     49.28 o
  -1   4   2      447.75      375.33      8.25 o
   0   4   2     1197.60     1237.86     25.15 o
   1   4   2      436.58      392.34     11.07 o
   2   4   2     3241.99     2943.99     85.78 o
   3   4   2      373.52      399.16     13.37 o
   4   4   2     2030.37     1779.84     36.38 o
   5   4   2      354.37      273.79     13.24 o
   6   4   2      607.63      500.69     19.25 o
   7   4   2      214.99      181.16     10.37 o
   8   4   2     1036.17     1189.56     37.36 o
   9   4   2      310.39      321.75     11.86 o
  10   4   2     2286.46     2430.46     50.21 o
  11   4   2       78.60       70.89      8.24 o
  12   4   2      322.26      266.62     21.06 o
  13   4   2        7.42       11.99      6.87 o
  14   4   2      173.06      172.71     21.34 o
 -15   5   2      201.32      196.17     18.80 o
 -14   5   2        2.88      -15.98     15.98 o
 -13   5   2      527.55      550.32     20.13 o
 -12   5   2       18.04       11.41      8.66 o
 -11   5   2      764.76      857.68     22.33 o
 -10   5   2       44.20       28.76      7.48 o
  -9   5   2     1411.08     1457.80     33.18 o
  -8   5   2      107.28       97.29      6.50 o
  -7   5   2     4333.29     3992.56    162.50 o
  -6   5   2      483.94      568.30     15.82 o
  -5   5   2     5386.80     4542.35    153.95 o
  -4   5   2      116.48      149.71     13.94 o
  -3   5   2     5766.15     4720.95     90.44 o
  -2   5   2      532.40      470.01     10.88 o
  -1   5   2     8396.59     7291.72    200.80 o
   0   5   2      409.77      408.37     10.34 o
   1   5   2     7923.95     7722.43    290.86 o
   2   5   2      530.28      492.31     18.22 o
   3   5   2     5701.49     4609.01     84.65 o
   4   5   2      114.35      138.55      7.52 o
   5   5   2     5463.34     4865.51    117.32 o
   6   5   2      478.29      570.53     19.83 o
   7   5   2     4216.43     4121.69     84.71 o
   8   5   2      106.69      100.68      7.62 o
   9   5   2     1426.93     1448.66     31.99 o
  10   5   2       43.39       26.63      7.74 o
  11   5   2      713.67      815.97     27.53 o
  12   5   2       18.45       14.40      7.75 o
  13   5   2      533.89      493.12     25.68 o
  14   5   2        2.87      -12.44     18.71 o
 -14   6   2       10.67       25.76     14.73 o
 -13   6   2        4.33       -0.32      7.43 o
 -12   6   2        9.34        4.23      5.94 o
 -11   6   2       20.40       15.49      6.32 o
 -10   6   2      323.49      331.58     11.82 o
  -9   6   2       49.79       71.12      5.28 o
  -8   6   2       34.46       31.64      8.79 o
  -7   6   2       94.22       87.18      6.15 o
  -6   6   2       21.12       36.21      4.43 o
  -5   6   2      384.27      342.58     19.03 o
  -4   6   2      363.90      347.13      9.61 o
  -3   6   2      460.25      448.77     15.06 o
  -2   6   2      769.55      742.93     17.17 o
  -1   6   2     1410.44     1518.56     27.45 o
   0   6   2     2070.55     2392.14     50.99 o
   1   6   2     1415.70     1542.40     40.36 o
   2   6   2      827.90      762.48     27.38 o
   3   6   2      456.12      496.66     17.21 o
   4   6   2      348.22      345.70     12.00 o
   5   6   2      381.29      354.64     11.64 o
   6   6   2       22.73       35.26      7.31 o
   7   6   2       94.72       90.77      7.82 o
   8   6   2       38.22       46.07      8.16 o
   9   6   2       49.08       59.91      8.06 o
  10   6   2      334.46      316.13     13.43 o
  11   6   2       20.35        3.28      7.88 o
  12   6   2        9.74        5.00      8.02 o
  13   6   2        4.31       -1.16     13.78 o
  14   6   2       11.12       -8.77     18.69 o
 -14   7   2        5.14       10.02     13.58 o
 -13   7   2      613.49      638.15     55.59 o
 -12   7   2       20.58       20.70      5.52 o
 -11   7   2      809.28      857.65     55.41 o
 -10   7   2       92.46       77.23     14.67 o
  -9   7   2     1518.39     1477.92     60.34 o
  -8   7   2      200.31      203.21     12.21 o
  -7   7   2     3452.48     3583.58    159.17 o
  -6   7   2      145.21      138.52     13.68 o
  -5   7   2     8215.86     8552.78    225.72 o
  -4   7   2      307.89      358.67     12.94 o
  -2   7   2      428.84      375.04     16.45 o
   0   7   2      168.77      145.03      8.54 o
   2   7   2      423.64      375.00     15.58 o
   3   7   2     9029.32     7866.58    311.02 o
   4   7   2      304.41      361.76     13.49 o
   5   7   2     8222.79     8360.51    231.30 o
   6   7   2      149.03      140.32      9.40 o
   7   7   2     3441.73     3663.18     71.16 o
   8   7   2      200.48      212.03     10.49 o
   9   7   2     1553.23     1519.67     35.87 o
  10   7   2       91.00       76.38      9.72 o
  11   7   2      806.45      854.11     25.83 o
  12   7   2       21.00       24.48      9.73 o
  13   7   2      621.79      523.15     25.84 o
  14   7   2        4.95       10.19     24.20 o
 -14   8   2       28.42       20.29     14.78 o
 -13   8   2       25.42       25.35     14.96 o
 -12   8   2       78.79       99.04     14.19 o
 -11   8   2       25.52        3.81     13.62 o
 -10   8   2      194.70      214.01     17.33 o
  -9   8   2       17.27       25.30     10.73 o
  -8   8   2      657.20      716.19     50.12 o
  -7   8   2       78.45       70.60     12.77 o
  -6   8   2      115.01      132.61     12.15 o
  -5   8   2       11.40        6.07      8.84 o
  -4   8   2      830.77      808.42     26.94 o
  -3   8   2      213.74      171.02      9.31 o
  -2   8   2     2315.29     1989.26     38.95 o
  -1   8   2     1170.62     1105.18     25.74 o
   0   8   2     4992.06     4898.61     77.31 o
   1   8   2     1171.97     1114.76     25.06 o
   2   8   2     2227.47     1920.12     40.74 o
   3   8   2      212.72      175.62      8.41 o
   4   8   2      864.70      872.61     41.25 o
   5   8   2       11.35       23.42      6.92 o
   6   8   2       92.33      119.59      9.20 o
   7   8   2       78.75       67.12     12.57 o
   8   8   2      646.61      675.70     21.38 o
   9   8   2       17.05       13.31      8.03 o
  10   8   2      191.56      173.04     11.08 o
  11   8   2       25.47       25.49      8.71 o
  12   8   2       80.73      102.34     10.17 o
  13   8   2       25.39       35.45     12.68 o
  14   8   2       25.17       18.73     23.84 o
 -13   9   2      277.22      204.04     19.05 o
 -12   9   2       51.16       63.61     14.05 o
 -11   9   2      631.17      686.54     31.20 o
 -10   9   2       31.79       30.74     15.34 o
  -9   9   2     1473.79     1475.29     97.72 o
  -8   9   2        1.75       19.97     11.66 o
  -7   9   2     2017.13     2310.65    159.28 o
  -6   9   2        4.30       21.18      8.89 o
  -5   9   2     3902.39     4242.09    140.28 o
  -4   9   2      392.62      413.33     31.49 o
  -3   9   2     3012.63     2965.78     76.69 o
  -2   9   2       21.81       22.19      6.64 o
  -1   9   2     3684.33     4000.90     69.64 o
   0   9   2     1241.56     1127.16     28.62 o
   1   9   2     3609.28     3959.11     65.66 o
   2   9   2       21.54       40.11      6.44 o
   3   9   2     3093.06     3039.86     80.99 o
   4   9   2      394.08      459.21     24.76 o
   5   9   2     3925.48     4214.55     72.91 o
   6   9   2        4.42        4.60      7.75 o
   7   9   2     2092.76     2217.13     54.31 o
   8   9   2        1.50       11.00      8.26 o
   9   9   2     1507.50     1550.42     49.43 o
  10   9   2       32.32       22.94     10.70 o
  11   9   2      614.61      613.60     30.31 o
  12   9   2       50.47       49.52     13.05 o
  13   9   2      272.62      218.14     25.20 o
 -13  10   2        1.92        1.05     14.43 o
 -12  10   2      119.18      114.20     24.97 o
 -11  10   2       15.39       21.09     16.01 o
 -10  10   2      160.63      149.91     19.12 o
  -9  10   2        8.31       19.11     20.82 o
  -8  10   2      829.34      898.93     31.58 o
  -7  10   2       30.90       49.44     12.22 o
  -6  10   2      852.62      928.19     30.16 o
  -5  10   2       36.65       -0.84      9.50 o
  -4  10   2     3867.22     3909.78    118.25 o
  -3  10   2      111.88      122.85     12.37 o
  -2  10   2     2974.08     2632.79     59.48 o
  -1  10   2      601.70      565.72     15.90 o
   0  10   2     3399.64     3469.49     79.62 o
   1  10   2      600.45      563.36     15.76 o
   2  10   2     2874.62     2796.04     72.89 o
   3  10   2      112.05      103.22      5.97 o
   4  10   2     3902.95     3782.12    110.09 o
   5  10   2       36.20       15.16      8.39 o
   6  10   2      825.86      852.47     24.04 o
   7  10   2       31.20       58.00     10.88 o
   8  10   2      805.26      840.65     34.45 o
   9  10   2        8.25       -2.97      9.76 o
  10  10   2      162.68      191.18     12.74 o
  11  10   2       15.39       25.42     11.10 o
  12  10   2      128.51      123.51     15.79 o
  13  10   2        1.87       -3.69     24.62 o
 -12  11   2       14.28        1.83     14.74 o
 -11  11   2       38.83       56.21     15.87 o
 -10  11   2       52.63       54.53     21.92 o
  -9  11   2       86.98       69.21     21.15 o
  -8  11   2       69.78       60.30     13.72 o
  -7  11   2       47.03       48.32     12.88 o
  -6  11   2       39.41       41.56     15.46 o
  -5  11   2     1294.68     1443.23     34.85 o
  -4  11   2      161.70      180.07     12.04 o
  -3  11   2      560.30      566.63     18.42 o
  -2  11   2      401.90      404.34     13.59 o
  -1  11   2     1238.05     1377.94     27.87 o
   0  11   2      179.96      213.96     10.53 o
   1  11   2     1251.84     1391.93     27.61 o
   2  11   2      404.34      403.54     20.58 o
   3  11   2      580.16      604.42     30.27 o
   4  11   2      160.36      210.21      6.50 o
   5  11   2     1228.02     1442.86     30.15 o
   6  11   2       37.94       25.89     10.42 o
   7  11   2       42.30       46.75     10.33 o
   8  11   2       69.10       71.49     11.73 o
   9  11   2       88.53       87.14     12.55 o
  10  11   2       52.68       43.73     11.94 o
  11  11   2       35.85       24.95     12.86 o
  12  11   2       14.48      -20.13     20.13 o
 -11  12   2        4.72       -8.87     14.64 o
 -10  12   2      444.07      396.17     42.21 o
  -9  12   2       18.36       28.46     12.68 o
  -8  12   2      778.02      707.64     29.98 o
  -7  12   2      120.31      150.04     18.71 o
  -6  12   2      435.26      468.67     32.62 o
  -5  12   2      198.09      240.32     21.74 o
  -4  12   2     2179.38     2330.20     55.71 o
  -3  12   2      127.95      115.33     10.22 o
  -2  12   2     1315.78     1246.52     30.95 o
  -1  12   2      386.57      323.07     15.61 o
   0  12   2     1103.76     1128.81     24.69 o
   1  12   2      389.45      354.81     15.57 o
   2  12   2     1289.41     1314.83     38.86 o
   3  12   2      128.36      136.16     11.76 o
   4  12   2     2257.23     2473.29    107.08 o
   5  12   2      199.45      239.97     25.70 o
   6  12   2      462.73      473.22     25.95 o
   7  12   2      120.73      162.33     15.53 o
   8  12   2      777.28      709.22     44.18 o
   9  12   2       18.38       33.81     10.66 o
  10  12   2      446.89      392.53     46.30 o
  11  12   2        4.71        2.36     19.61 o
 -10  13   2       12.99       44.30     15.13 o
  -9  13   2        1.10        3.69     12.27 o
  -8  13   2       13.39       18.11     15.21 o
  -7  13   2       11.96       28.72     13.57 o
  -6  13   2       97.07      118.18     14.75 o
  -5  13   2      202.70      233.19     15.07 o
  -4  13   2      156.38      162.92     13.08 o
  -3  13   2       18.59       36.80      9.51 o
  -2  13   2      194.74      148.66     11.00 o
  -1  13   2        8.52       26.39      8.56 o
   0  13   2      181.61      213.53     11.74 o
   1  13   2        8.91       26.57      7.79 o
   2  13   2      192.81      153.47     10.18 o
   3  13   2       18.71       15.38      5.90 o
   4  13   2      156.24      150.03     11.39 o
   5  13   2      200.20      228.30     18.53 o
   6  13   2       98.02      129.02     18.06 o
   7  13   2       12.18        3.87     13.27 o
   8  13   2       13.70       19.41     13.36 o
   9  13   2        1.21       16.65     14.82 o
  10  13   2       13.00       10.23     17.07 o
  -9  14   2        1.23        9.66     16.21 o
  -8  14   2      324.52      273.77     30.90 o
  -7  14   2       25.84       26.28     15.67 o
  -6  14   2      128.78      144.40     13.33 o
  -5  14   2      102.89      137.78     25.18 o
  -4  14   2      959.58      902.05     32.03 o
  -3  14   2       69.92       62.62     11.34 o
  -2  14   2      568.29      497.33     21.17 o
  -1  14   2       56.56       66.54     10.52 o
   0  14   2      173.54      197.98     13.13 o
   1  14   2       56.10       60.97      8.09 o
   2  14   2      548.61      512.86     24.23 o
   3  14   2       69.91       61.54      9.50 o
   4  14   2      963.30     1060.31     74.32 o
   5  14   2      102.95      102.43     11.91 o
   6  14   2      139.49      128.10     14.92 o
   7  14   2       25.98       17.43     14.16 o
   8  14   2      326.01      234.81     28.09 o
   9  14   2        1.29       14.09     19.03 o
  -8  15   2       14.74       45.24     26.33 o
  -7  15   2       72.57       60.20     16.21 o
  -6  15   2        4.41      -18.45     18.45 o
  -5  15   2       74.14       82.75     14.08 o
  -4  15   2        8.34       -1.75     14.45 o
  -3  15   2      173.08      184.80     20.41 o
  -2  15   2       35.06       37.08     11.09 o
  -1  15   2       84.71       79.43     13.30 o
   0  15   2        8.46        6.43      8.63 o
   1  15   2       83.28       82.83     10.96 o
   2  15   2       35.34       23.46      8.03 o
   3  15   2      168.17      151.05     15.41 o
   4  15   2        8.45       18.14      4.72 o
   5  15   2       73.95       59.18     18.92 o
   6  15   2        4.39        5.02     19.40 o
   7  15   2       68.84       58.46     21.93 o
   8  15   2       14.61        7.27     20.45 o
  -6  16   2       54.04       44.68     15.71 o
  -5  16   2       18.83       13.41     29.75 o
  -4  16   2      368.08      269.57     25.82 o
  -3  16   2       16.41       33.88     16.08 o
  -2  16   2      252.69      224.79     32.90 o
  -1  16   2        3.27       13.03     12.33 o
   0  16   2      100.71       80.25     12.30 o
   1  16   2        3.17        1.28     19.08 o
   2  16   2      254.36      246.27     38.24 o
   3  16   2       16.75       15.88     10.04 o
   4  16   2      369.02      405.04     59.82 o
   5  16   2       19.17      -28.63     28.63 o
   6  16   2       54.23       31.13     42.26 o
  -4  17   2       15.37       17.60     12.16 o
  -3  17   2      199.62      199.24     25.00 o
  -2  17   2        2.34        2.17     15.15 o
  -1  17   2      183.82      194.94     25.98 o
   0  17   2        1.13       17.78     12.97 o
   1  17   2      184.75      227.87     30.55 o
   2  17   2        2.32        6.31     12.21 o
 -15   1   3      228.34      199.52     15.36 o
 -14   1   3        2.59        1.14     11.42 o
 -13   1   3     1033.57     1075.82     26.03 o
 -12   1   3      166.69      178.91     12.40 o
 -11   1   3      590.89      716.68     19.88 o
 -10   1   3      474.69      463.10     13.80 o
  -9   1   3     2960.24     2670.86     53.69 o
  -8   1   3      580.61      590.08     17.35 o
  -7   1   3    10575.79     9413.73    266.08 o
  -6   1   3     1222.86     1125.54     22.45 o
  -4   1   3     1883.87     2125.97     40.47 o
   0   1   3     3720.11     3703.66    174.44 o
   4   1   3     1823.76     2019.35     51.27 o
   6   1   3     1233.37     1134.35     22.86 o
   7   1   3    10684.76    10277.60    390.08 o
   8   1   3      583.37      618.98     12.57 o
   9   1   3     3008.30     2735.44    101.88 o
  10   1   3      469.67      516.93     20.43 o
  11   1   3      580.45      722.12     25.42 o
  12   1   3      169.92      234.88     34.27 o
  13   1   3     1029.85     1018.40     77.48 o
  14   1   3        2.67       -8.95     15.40 o
 -15   2   3        5.34       10.53     10.95 o
 -14   2   3      131.95      134.32     12.69 o
 -13   2   3       18.98       32.60     15.37 o
 -12   2   3      749.10      775.01     20.46 o
 -11   2   3      354.99      356.93     13.89 o
 -10   2   3     1272.78     1317.37     31.27 o
  -9   2   3       59.18       53.39      8.75 o
  -8   2   3     2954.46     3228.73     60.04 o
  -7   2   3     1080.32     1179.14     30.04 o
  -6   2   3     3647.94     3766.58     69.75 o
  -5   2   3      306.66      269.93      7.72 o
  -4   2   3     5664.62     5113.94     91.17 o
  -3   2   3      771.36      616.25     10.42 o
   1   2   3     6093.89     5967.05    216.79 o
   3   2   3      774.99      663.07     31.66 o
   4   2   3     5748.74     5444.28    150.64 o
   5   2   3      310.59      298.39     15.08 o
   6   2   3     3812.26     3805.67     96.94 o
   7   2   3     1079.60     1188.78     27.59 o
   8   2   3     3070.07     3152.11     79.95 o
   9   2   3       58.02       57.85      5.61 o
  10   2   3     1278.01     1270.05     30.01 o
  11   2   3      354.84      367.15     10.60 o
  12   2   3      757.67      779.14     23.01 o
  13   2   3       19.10       28.60     16.86 o
  14   2   3      127.61      118.64     19.67 o
 -15   3   3      112.43       94.53     11.94 o
 -14   3   3       31.71       41.84     10.53 o
 -13   3   3      851.79      786.48     36.93 o
 -12   3   3      144.59      147.36     11.64 o
 -11   3   3      914.39     1071.14     48.40 o
 -10   3   3      199.65      217.28     11.94 o
  -9   3   3     2635.74     2723.17     57.85 o
  -8   3   3       69.55       49.28      7.19 o
  -7   3   3     3662.60     3646.91     90.51 o
  -6   3   3      133.87      145.30      9.25 o
  -5   3   3     6228.63     5855.70    130.86 o
  -4   3   3       58.69       53.11      4.07 o
  -3   3   3     1212.35     1045.58     17.49 o
  -2   3   3     3654.54     3246.17     55.05 o
   2   3   3     3617.09     3264.58     68.82 o
   3   3   3     1136.78     1008.72     23.72 o
   4   3   3       66.59       67.51      6.56 o
   5   3   3     5967.21     5626.03    167.22 o
   6   3   3      142.91      149.99      7.08 o
   7   3   3     3877.53     3755.05     82.14 o
   8   3   3       67.41       56.49      7.50 o
   9   3   3     2721.79     2683.06     51.29 o
  10   3   3      194.92      214.13     11.84 o
  11   3   3      888.09      950.13     23.12 o
  12   3   3      147.12      135.08      7.00 o
  13   3   3      824.12      684.86     58.31 o
  14   3   3       31.04       24.15     19.04 o
 -15   4   3        9.70        2.91     12.81 o
 -14   4   3      263.35      245.72     15.01 o
 -13   4   3       19.82       29.06     10.80 o
 -12   4   3      695.60      786.09     22.88 o
 -11   4   3       16.53       22.22      8.35 o
 -10   4   3      702.18      671.50     18.31 o
  -9   4   3       48.45       74.89      8.69 o
  -8   4   3     2019.55     2226.01     54.22 o
  -7   4   3      750.40      778.04     31.96 o
  -6   4   3     2338.80     2252.16     46.91 o
  -5   4   3      181.74      177.99      9.73 o
  -3   4   3      212.76      206.87      6.78 o
  -2   4   3     6671.42     6363.39    168.24 o
  -1   4   3     2289.74     1938.45     31.09 o
   0   4   3     1238.62      897.15     17.76 o
   1   4   3     2260.39     1954.03     42.70 o
   2   4   3     6887.40     6361.00    225.85 o
   3   4   3      209.38      219.12      8.31 o
   5   4   3      185.47      159.40      9.00 o
   6   4   3     2184.34     2278.36     48.50 o
   7   4   3      752.77      843.26     20.18 o
   8   4   3     1992.80     2082.46     42.66 o
   9   4   3       47.14       60.81      6.22 o
  10   4   3      676.97      670.60     18.30 o
  11   4   3       16.75       17.23      6.39 o
  12   4   3      739.84      775.73     31.46 o
  13   4   3       19.82       19.83     16.86 o
  14   4   3      266.05      259.85     23.85 o
 -15   5   3       36.72       23.91     15.30 o
 -14   5   3       37.50       42.12     15.39 o
 -13   5   3      179.26      161.83     14.67 o
 -12   5   3       33.58       47.91     10.14 o
 -11   5   3       74.93       69.10      9.56 o
 -10   5   3      151.64      142.86      9.63 o
  -9   5   3      128.78      124.17      6.68 o
  -8   5   3      175.58      221.75      8.33 o
  -7   5   3      781.62      760.55     19.72 o
  -6   5   3      125.79      110.80      6.44 o
  -5   5   3     4036.13     4104.82    146.18 o
  -4   5   3       88.18      109.41      6.68 o
  -3   5   3     1017.01     1074.71     34.40 o
  -2   5   3      238.81      176.75      6.96 o
  -1   5   3     3584.15     3716.41     56.04 o
   0   5   3      898.53      869.75     19.32 o
   1   5   3     3742.83     3840.27    119.71 o
   2   5   3      232.88      187.02      9.79 o
   3   5   3     1101.44     1176.22     44.89 o
   4   5   3       91.45      107.60      4.62 o
   5   5   3     4030.54     4075.53     76.85 o
   6   5   3      123.90      116.91      6.99 o
   7   5   3      780.83      833.77     20.46 o
   8   5   3      179.01      240.18     16.20 o
   9   5   3      145.79      136.78     10.83 o
  10   5   3      153.75      134.14      8.88 o
  11   5   3       70.39       60.42      7.51 o
  12   5   3       32.36       43.38      7.02 o
  13   5   3      183.69      171.15     19.51 o
  14   5   3       37.86        6.20     17.45 o
 -14   6   3      158.44      180.90     15.21 o
 -13   6   3       16.52       12.62     12.11 o
 -12   6   3      689.24      684.74     20.88 o
 -11   6   3        3.80        5.81      5.97 o
 -10   6   3     2120.21     2199.19     95.87 o
  -9   6   3      114.80      111.01     13.91 o
  -8   6   3     2457.36     2361.08     88.53 o
  -7   6   3      342.27      389.56     15.49 o
  -6   6   3     2933.40     2551.99    109.69 o
  -5   6   3      562.63      637.09     20.07 o
  -4   6   3     7164.98     7033.82    287.67 o
  -3   6   3      552.46      394.39      9.40 o
  -1   6   3      209.67      172.20      8.85 o
   0   6   3     8755.49     8278.28    218.61 o
   1   6   3      211.98      164.32      7.37 o
   3   6   3      548.67      440.02     11.63 o
   4   6   3     7060.62     7387.01    164.74 o
   5   6   3      559.64      630.64     18.06 o
   6   6   3     2931.09     2678.60     53.41 o
   7   6   3      345.17      386.58     19.46 o
   8   6   3     2446.98     2518.11     65.46 o
   9   6   3      116.81      124.28      9.55 o
  10   6   3     2076.96     2247.78     47.15 o
  11   6   3        3.61       10.00      7.51 o
  12   6   3      705.69      645.05     26.12 o
  13   6   3       16.89       29.47     18.44 o
  14   6   3      157.55      139.31     23.68 o
 -14   7   3       20.08       36.15     14.08 o
 -13   7   3       23.84       18.20     12.36 o
 -12   7   3        4.06       11.60      6.62 o
 -11   7   3       48.22       58.83     11.00 o
 -10   7   3      118.26      121.67      7.82 o
  -9   7   3      164.39      184.89     12.70 o
  -8   7   3      219.29      245.01      9.28 o
  -7   7   3      126.14      136.11     12.35 o
  -6   7   3       10.38       30.08      5.79 o
  -5   7   3      668.78      822.70     33.58 o
  -4   7   3      884.29      933.14     21.60 o
  -3   7   3      356.96      262.92      9.06 o
  -2   7   3      527.78      435.32     11.61 o
  -1   7   3      175.66      199.64      7.25 o
   0   7   3       49.25       49.23      4.49 o
   1   7   3      163.45      191.49      7.94 o
   2   7   3      519.61      479.82     19.47 o
   3   7   3      372.94      294.57      9.19 o
   4   7   3      880.20      973.61     31.38 o
   5   7   3      691.69      831.65     26.28 o
   6   7   3       11.51       46.61      8.32 o
   7   7   3      124.57      126.28     10.99 o
   8   7   3      219.58      241.48     11.92 o
   9   7   3      160.59      199.35     10.69 o
  10   7   3      119.74      145.29     10.48 o
  11   7   3       50.69       57.73     11.60 o
  12   7   3        3.91       18.67      9.19 o
  13   7   3       24.28       -3.66     20.50 o
  14   7   3       20.43       37.38     24.96 o
 -14   8   3      164.10      147.08     16.52 o
 -13   8   3        5.88        2.62     12.43 o
 -12   8   3      471.57      443.93     28.52 o
 -11   8   3       68.42       56.71     11.15 o
 -10   8   3     1277.14     1335.91     45.37 o
  -9   8   3       41.61       42.26     12.43 o
  -8   8   3     1670.68     1795.90     49.49 o
  -7   8   3      351.32      343.86     40.67 o
  -6   8   3     2026.93     1863.01    109.29 o
  -5   8   3      129.50      135.43     16.38 o
  -4   8   3     5958.25     6328.64    160.63 o
  -3   8   3      711.87      796.81     19.54 o
  -2   8   3     5991.58     5602.35    108.70 o
  -1   8   3      546.04      591.31     13.87 o
   0   8   3      636.61      662.24     15.14 o
   1   8   3      554.39      594.34     17.79 o
   2   8   3     6054.30     5608.33    109.42 o
   3   8   3      705.99      793.67     28.77 o
   4   8   3     5934.97     6565.70    148.52 o
   5   8   3      127.43      148.73     15.67 o
   6   8   3     1987.76     1820.48     40.89 o
   7   8   3      358.47      329.00     18.20 o
   8   8   3     1679.31     1772.00     39.13 o
   9   8   3       40.45       55.03     12.13 o
  10   8   3     1269.35     1445.57     49.94 o
  11   8   3       67.94       56.79      9.95 o
  12   8   3      472.72      428.91     23.88 o
  13   8   3        5.86       -5.66     15.89 o
  14   8   3      159.72       86.50     26.77 o
 -13   9   3       71.57      105.55     15.00 o
 -12   9   3       25.06        3.25     14.27 o
 -11   9   3      140.93      180.71     14.49 o
 -10   9   3       46.47       51.55     16.00 o
  -9   9   3      568.91      600.68     32.28 o
  -8   9   3      116.14      104.02     12.83 o
  -7   9   3      470.41      452.66     27.38 o
  -6   9   3      150.90      120.42     18.98 o
  -5   9   3      809.09      655.89     33.88 o
  -4   9   3      119.10      123.08      8.48 o
  -3   9   3     1917.79     1856.53     40.66 o
  -2   9   3     1271.12     1287.65     30.58 o
  -1   9   3      708.32      679.95     23.87 o
   0   9   3      255.22      195.48     10.69 o
   1   9   3      670.95      707.32     20.42 o
   2   9   3     1265.38     1347.08     44.65 o
   3   9   3     1905.18     1973.12     66.06 o
   4   9   3      119.30      147.15      8.52 o
   5   9   3      774.59      685.82     19.27 o
   6   9   3      148.74      119.81      7.94 o
   7   9   3      472.11      472.40     16.93 o
   8   9   3      117.67      112.25     10.07 o
   9   9   3      559.07      575.92     24.75 o
  10   9   3       47.46       41.58     10.30 o
  11   9   3      138.35      155.82     13.52 o
  12   9   3       24.62       23.69     17.27 o
  13   9   3       67.50       52.70     27.03 o
 -13  10   3        4.02       18.81     12.35 o
 -12  10   3      130.16      114.29     15.16 o
 -11  10   3       10.06       17.89     13.13 o
 -10  10   3      348.49      341.30     27.40 o
  -9  10   3       58.08       48.00     10.91 o
  -8  10   3      310.18      352.58     26.91 o
  -7  10   3       57.78       59.22     11.41 o
  -6  10   3      531.95      424.42     28.09 o
  -5  10   3       40.80       48.59      7.72 o
  -4  10   3     1591.78     1762.13     54.61 o
  -3  10   3      178.93      215.37     13.37 o
  -2  10   3     2732.17     2790.33     80.78 o
  -1  10   3      429.96      489.82     15.18 o
   0  10   3      563.22      632.03     17.07 o
   1  10   3      438.56      551.86     23.37 o
   2  10   3     2667.62     2884.45     49.46 o
   3  10   3      175.55      193.02      8.73 o
   4  10   3     1631.18     1983.57     70.47 o
   5  10   3       41.34       48.19      9.16 o
   6  10   3      517.73      413.98     22.37 o
   7  10   3       55.74       54.78     16.29 o
   8  10   3      294.39      337.91     16.61 o
   9  10   3       59.07       46.40     10.16 o
  10  10   3      344.99      301.17     21.78 o
  11  10   3        9.72       15.50     13.71 o
  12  10   3      131.38       84.54     23.14 o
  13  10   3        3.96      -31.22     31.22 o
 -12  11   3        6.13       24.51     14.68 o
 -11  11   3      250.70      294.18     19.03 o
 -10  11   3       17.65       -8.29     14.37 o
  -9  11   3      497.75      480.47     47.91 o
  -8  11   3        8.57       16.36     14.24 o
  -7  11   3      530.78      585.76     27.80 o
  -6  11   3        7.15       -9.28     11.57 o
  -5  11   3     1206.43     1248.35     53.35 o
  -4  11   3        1.56       14.09      8.27 o
  -3  11   3     1834.89     1982.92     47.31 o
  -2  11   3      291.96      253.15     11.02 o
  -1  11   3     2528.95     2464.66     45.32 o
   0  11   3      174.36      139.88      9.25 o
   1  11   3     2510.36     2547.12     50.97 o
   2  11   3      290.59      281.33     15.36 o
   3  11   3     1803.27     2073.91     52.53 o
   4  11   3        1.50       17.65      3.41 o
   5  11   3     1201.04     1224.85     32.27 o
   6  11   3        7.17        1.36     10.70 o
   7  11   3      534.07      594.89     28.53 o
   8  11   3        9.14       -2.19     10.14 o
   9  11   3      497.62      394.53     21.11 o
  10  11   3       17.22       39.00     17.04 o
  11  11   3      254.26      226.28     22.30 o
  12  11   3        6.27        4.92     19.14 o
 -11  12   3        4.86       -2.05     11.81 o
 -10  12   3       48.64       55.57     22.60 o
  -9  12   3       54.03       50.33     16.42 o
  -8  12   3       34.21       27.60     13.08 o
  -7  12   3       10.66        6.95     10.50 o
  -6  12   3       11.21       19.42      8.42 o
  -5  12   3       77.54       72.06      9.98 o
  -4  12   3      133.96      125.09     18.84 o
  -3  12   3      147.98      135.11     12.70 o
  -2  12   3      482.78      477.75     16.84 o
  -1  12   3      160.63      131.32     18.28 o
   0  12   3      137.85      172.44      9.92 o
   1  12   3      156.35      135.54     12.83 o
   2  12   3      465.24      511.24     19.54 o
   3  12   3      145.39      168.35      9.43 o
   4  12   3      130.83      156.77      6.81 o
   5  12   3       77.70       95.03      7.67 o
   6  12   3        8.04       20.16     12.55 o
   7  12   3        9.40       14.67     12.81 o
   8  12   3       34.37       13.51     13.56 o
   9  12   3       53.83       46.98     16.25 o
  10  12   3       48.85       27.96     17.42 o
  11  12   3        5.11       21.20     21.59 o
 -10  13   3        0.36        8.65     14.10 o
  -9  13   3      471.70      390.85     21.32 o
  -8  13   3       37.59       30.16     15.11 o
  -7  13   3      620.44      584.71     26.31 o
  -6  13   3       25.27       14.15      9.90 o
  -5  13   3     1142.97     1080.62     45.93 o
  -4  13   3        6.85       19.15      8.01 o
  -3  13   3     1119.31     1179.13     32.26 o
  -2  13   3       69.75       44.19     10.25 o
  -1  13   3      909.44     1078.63     36.08 o
   0  13   3        0.57       12.16      8.64 o
   1  13   3      958.47     1074.07     46.47 o
   2  13   3       69.50       61.46      7.71 o
   3  13   3     1164.44     1230.25     60.93 o
   4  13   3        6.97       16.29      5.56 o
   5  13   3     1131.46     1214.78     66.51 o
   6  13   3       24.68       29.44     15.64 o
   7  13   3      624.29      583.14     45.59 o
   8  13   3       37.91       12.73     15.71 o
   9  13   3      469.72      301.60     54.10 o
  10  13   3        0.42        5.12     17.86 o
  -9  14   3        4.93       -7.11     16.62 o
  -8  14   3       16.06       37.49     15.76 o
  -7  14   3       20.44       14.02     12.49 o
  -6  14   3       33.03       26.02     11.66 o
  -5  14   3       89.19       79.73     11.69 o
  -4  14   3      145.14      145.37     10.57 o
  -3  14   3       55.03       36.24      9.42 o
  -2  14   3       63.90       71.69     11.98 o
  -1  14   3       32.48       32.06     11.43 o
   0  14   3      168.70      121.34     11.34 o
   1  14   3       32.24       12.31     11.32 o
   2  14   3       64.56       74.46      8.57 o
   3  14   3       55.58       54.77      8.12 o
   4  14   3      135.92      173.30     11.29 o
   5  14   3       88.88      103.53      7.88 o
   6  14   3       28.68       42.70     13.24 o
   7  14   3       20.10       19.05     19.44 o
   8  14   3       17.26       14.90     15.00 o
   9  14   3        4.96        1.63     23.46 o
  -8  15   3       12.02        9.78     14.01 o
  -7  15   3      183.37      177.08     18.73 o
  -6  15   3       60.26       45.81     12.18 o
  -5  15   3      364.00      326.20     23.42 o
  -4  15   3       75.23       60.59     13.56 o
  -3  15   3      322.43      281.14     23.64 o
  -2  15   3       14.35       22.91     11.65 o
  -1  15   3      515.72      449.42     33.24 o
   0  15   3       53.59       61.06     13.14 o
   1  15   3      513.69      509.68     24.23 o
   2  15   3       13.85       13.33      7.51 o
   3  15   3      315.81      315.51     19.78 o
   4  15   3       75.97       74.48      5.22 o
   5  15   3      376.16      365.16     30.71 o
   6  15   3       60.53       11.12     25.24 o
   7  15   3      189.02      168.78     60.68 o
   8  15   3       12.01       17.15     20.48 o
  -6  16   3      117.25       75.82     25.89 o
  -5  16   3       10.09       25.72     21.12 o
  -4  16   3      247.12      185.35     21.08 o
  -3  16   3        4.42      -11.65     11.65 o
  -2  16   3      228.08      228.90     26.06 o
  -1  16   3       15.23        1.06     12.20 o
   0  16   3      124.10       92.50     13.64 o
   1  16   3       15.08       25.92     10.62 o
   2  16   3      230.50      237.23     22.42 o
   3  16   3        4.66       20.23      8.44 o
   4  16   3      245.98      273.35     25.90 o
   5  16   3       10.10       12.35     38.42 o
   6  16   3      116.04      124.20     28.34 o
  -4  17   3       10.54      -16.34     16.34 o
  -3  17   3       72.15       99.79     30.32 o
  -2  17   3        6.73        3.86     20.17 o
  -1  17   3      147.11      137.17     20.20 o
   0  17   3        0.23      -12.20     15.68 o
   1  17   3      143.42      167.88     31.09 o
   2  17   3        6.71       32.68     24.01 o
   4  17   3       10.68       18.16     26.58 o
 -15   0   4       39.23       49.31     18.25 o
 -14   0   4      596.51      602.00     29.61 o
 -13   0   4        7.50        6.54     16.32 o
 -12   0   4      959.90     1065.89     35.02 o
 -11   0   4      283.17      249.86     18.72 o
 -10   0   4     1718.39     1704.81     99.20 o
  -9   0   4      749.01      779.76     25.57 o
  -8   0   4     9109.24     8293.09    214.91 o
  -7   0   4     2622.53     2408.60     58.79 o
  -6   0   4    12903.82    12880.37    529.71 o
  -5   0   4     1297.11      948.71     27.29 o
  -4   0   4     7778.41     6420.82    175.77 o
  -3   0   4     7741.64     6188.24    169.71 o
  -2   0   4     4373.73     4386.99    169.99 o
   2   0   4     4344.45     4443.09    192.45 o
   5   0   4     1286.66      999.73     51.28 o
   7   0   4     2645.87     2472.73    109.97 o
   9   0   4      751.75      760.53     42.87 o
  10   0   4     1554.91     1638.16     93.78 o
  11   0   4      287.49      238.60     27.83 o
  12   0   4      922.50      914.68     57.56 o
 -15   1   4        9.30        7.12     12.86 o
 -14   1   4        2.25       -5.71     11.22 o
 -13   1   4       98.82      104.71     10.83 o
 -12   1   4        5.94       15.34     10.32 o
 -11   1   4      482.59      515.80     16.66 o
 -10   1   4      223.10      180.50     13.17 o
  -9   1   4      356.21      360.73     12.20 o
  -8   1   4      316.21      324.30     11.26 o
  -7   1   4     1484.00     1489.38     28.44 o
  -6   1   4       78.32       81.05      6.03 o
  -5   1   4     5889.30     5631.42     98.96 o
  -4   1   4      432.16      302.66      7.21 o
  -3   1   4     2435.99     2046.94     34.32 o
  -2   1   4      402.01      359.53      7.51 o
  -1   1   4     2924.68     2734.47     54.59 o
   0   1   4       47.13      102.97      3.64 o
   1   1   4     2927.93     2923.98    125.77 o
   2   1   4      406.81      371.65      9.74 o
   3   1   4     2357.77     2054.23     39.81 o
   4   1   4      435.01      307.91      9.63 o
   5   1   4     5999.01     5680.67    133.99 o
   6   1   4       79.38       86.53      7.51 o
   7   1   4     1490.34     1481.29     41.05 o
   8   1   4      315.92      326.74     16.08 o
   9   1   4      339.10      358.34     38.45 o
  10   1   4      223.68      138.44     25.88 o
  11   1   4      458.16      466.57     39.38 o
  12   1   4        5.82        1.40     25.98 o
  13   1   4       92.73      106.13     34.05 o
  14   1   4        2.27      -18.45     21.16 o
  15   1   4        8.10      -15.32     16.62 o
 -15   2   4       27.80       24.39     12.18 o
 -14   2   4      422.88      424.56     18.47 o
 -13   2   4        9.61        7.96     10.75 o
 -12   2   4     1322.85     1514.43     33.88 o
 -11   2   4      116.77      130.53     10.92 o
 -10   2   4      699.29      737.39     19.24 o
  -9   2   4     1141.98     1157.03     24.69 o
  -8   2   4     7965.65     7898.80    227.26 o
  -7   2   4     1520.48     1364.40     27.73 o
  -6   2   4     4234.48     3803.63     62.59 o
  -5   2   4     1478.57     1250.23     23.32 o
  -4   2   4     6483.50     5696.51    110.54 o
  -3   2   4      676.75      589.65     10.40 o
  -2   2   4     2715.39     2216.28     34.04 o
   2   2   4     2719.72     2349.36     52.15 o
   3   2   4      690.54      603.14     16.68 o
   4   2   4     6353.20     5608.41    178.21 o
   5   2   4     1479.57     1245.92     33.28 o
   6   2   4     3983.73     3342.95    111.47 o
   7   2   4     1539.49     1458.73     50.69 o
   8   2   4     8056.56     8328.59    339.35 o
   9   2   4     1152.22     1168.07     48.77 o
  10   2   4      691.84      720.91     36.16 o
  11   2   4      116.40      119.44     20.43 o
  12   2   4     1351.58     1583.69    101.86 o
  13   2   4        9.39       19.22     16.77 o
  14   2   4      416.67      306.50     27.76 o
  15   2   4       27.94       21.15     22.49 o
 -15   3   4      155.84      158.07     13.96 o
 -14   3   4       42.06       16.54     10.35 o
 -13   3   4      389.32      406.36     16.31 o
 -12   3   4      198.51      177.04     11.35 o
 -11   3   4      663.56      627.29     19.39 o
 -10   3   4      874.40      878.58     24.86 o
  -9   3   4     1027.64     1023.57     24.18 o
  -8   3   4       39.03       47.98      7.16 o
  -7   3   4     2531.49     2540.09     47.02 o
  -6   3   4      757.33      814.33     16.69 o
  -5   3   4     2800.46     2604.36     44.20 o
  -4   3   4      860.28      901.16     16.18 o
  -3   3   4     6475.69     6120.04    116.94 o
  -2   3   4      510.18      459.02     10.05 o
   2   3   4      499.01      480.97      9.52 o
   3   3   4     6557.78     6283.46    267.56 o
   4   3   4      858.09      869.52     25.86 o
   5   3   4     2800.11     2688.14     67.55 o
   6   3   4      749.96      829.48     24.47 o
   7   3   4     2477.96     2408.51     60.89 o
   8   3   4       37.54       34.42      8.34 o
   9   3   4      984.53     1009.89     41.79 o
  10   3   4      874.06      867.00     33.54 o
  11   3   4      715.16      703.23     56.90 o
  12   3   4      197.97      182.32     17.68 o
  13   3   4      396.93      460.82     55.93 o
  14   3   4       42.40       54.76     17.84 o
  15   3   4      157.47      114.17     28.22 o
 -15   4   4       11.66       30.85     14.42 o
 -14   4   4      201.96      183.54     14.24 o
 -13   4   4       15.92       16.05     10.23 o
 -12   4   4      503.39      517.14     18.51 o
 -11   4   4       60.33       46.19      8.80 o
 -10   4   4      469.77      431.31     15.07 o
  -9   4   4      232.86      255.64     11.21 o
  -8   4   4     3717.72     3747.25     72.23 o
  -7   4   4     1158.50     1109.05     21.46 o
  -6   4   4     4334.24     4680.76    110.71 o
  -5   4   4      105.53      108.71      4.85 o
  -4   4   4     5259.51     4904.85    191.29 o
  -3   4   4      621.15      605.16     12.68 o
  -2   4   4     2063.93     2299.15     53.93 o
  -1   4   4     9650.60     8639.57    231.00 o
   0   4   4     4233.33     3338.29     54.16 o
   1   4   4     9579.66     8651.10    336.73 o
   2   4   4     2273.45     2524.74    109.71 o
   3   4   4      612.97      634.16     13.39 o
   4   4   4     5376.41     4935.67    101.07 o
   5   4   4      101.66      128.88      7.18 o
   6   4   4     4466.12     4574.85    116.17 o
   7   4   4     1166.34     1126.46     28.70 o
   8   4   4     3791.37     3818.00    101.80 o
   9   4   4      234.89      252.67     12.48 o
  10   4   4      450.83      454.71     19.35 o
  11   4   4       60.05       54.59      8.61 o
  12   4   4      498.52      573.43     25.59 o
  13   4   4       15.21       37.79     16.40 o
  14   4   4      203.32      161.88     22.83 o
 -15   5   4      154.23      176.42     18.09 o
 -14   5   4       10.75        9.59     14.14 o
 -13   5   4      368.68      406.32     15.71 o
 -12   5   4       41.67       51.64      9.15 o
 -11   5   4      635.39      588.19     15.74 o
 -10   5   4      109.12       87.52     11.88 o
  -9   5   4     1678.26     1704.80     30.87 o
  -8   5   4      359.22      306.43     11.85 o
  -7   5   4     4819.98     4793.28     84.51 o
  -6   5   4      565.77      582.09     11.89 o
  -5   5   4     5455.19     5215.83    100.51 o
  -4   5   4       91.38      109.08      5.57 o
  -2   5   4      515.63      445.95     10.21 o
   0   5   4     3493.53     3597.01     66.71 o
   2   5   4      513.87      475.68     16.82 o
   4   5   4       96.62      109.88      6.27 o
   5   5   4     5423.25     5492.39    110.49 o
   6   5   4      554.93      573.57     18.92 o
   7   5   4     4744.31     4659.55    161.47 o
   8   5   4      357.33      333.42     14.18 o
   9   5   4     1639.42     1670.85     43.95 o
  10   5   4      112.69      102.11      9.52 o
  11   5   4      674.05      690.97     41.83 o
  12   5   4       41.19       37.80      9.42 o
  13   5   4      375.36      336.80     23.10 o
  14   5   4       10.58        0.00     21.34 o
 -14   6   4        3.98       13.55     13.16 o
 -13   6   4       34.22       26.79     12.51 o
 -12   6   4       18.73       17.18      6.95 o
 -11   6   4       19.64       28.41      7.77 o
 -10   6   4       16.29       21.96      7.90 o
  -9   6   4        1.02       13.77      6.22 o
  -8   6   4      346.18      312.97     15.27 o
  -7   6   4      659.86      623.32     26.85 o
  -6   6   4      276.47      276.24     10.77 o
  -5   6   4      242.96      287.57     10.62 o
  -4   6   4     1127.86     1225.80     24.48 o
  -3   6   4      443.86      423.08     12.07 o
  -2   6   4      780.89      898.58     15.84 o
  -1   6   4     2202.54     2495.98     38.83 o
   0   6   4     1507.58     1695.19     44.29 o
   1   6   4     2191.60     2595.75     78.10 o
   2   6   4      781.51      913.38     29.97 o
   3   6   4      444.56      460.74     23.29 o
   4   6   4     1087.73     1286.28     23.88 o
   5   6   4      244.67      330.64     18.03 o
   6   6   4      265.26      306.90     13.85 o
   7   6   4      662.55      674.29     37.43 o
   8   6   4      355.12      334.62     15.03 o
   9   6   4        1.18       30.00     14.24 o
  10   6   4       14.32       30.91     10.11 o
  11   6   4       19.51       33.77     14.50 o
  12   6   4       16.53        7.56     15.23 o
  13   6   4       34.62       24.22     21.52 o
  14   6   4        4.19      -12.46     21.15 o
 -14   7   4        0.03      -10.15     19.54 o
 -13   7   4      330.77      359.27     25.27 o
 -12   7   4        9.27        5.16      8.07 o
 -11   7   4      662.29      648.37     24.21 o
 -10   7   4      119.16      106.49      7.51 o
  -9   7   4     1474.98     1471.31     45.29 o
  -8   7   4       97.78      124.77     11.43 o
  -7   7   4     4184.88     4302.19    144.71 o
  -6   7   4      419.47      482.80     13.71 o
  -5   7   4     3207.64     3253.53     71.91 o
  -4   7   4       54.74       31.44      4.65 o
  -3   7   4     6986.55     7440.36    162.77 o
  -2   7   4       94.83       75.48      4.81 o
  -1   7   4     6660.46     6105.85    140.87 o
   0   7   4      339.88      301.90     11.61 o
   1   7   4     6510.97     6387.67    136.93 o
   2   7   4       89.85      101.90     13.95 o
   3   7   4     7206.17     7073.48    165.43 o
   4   7   4       51.36       41.99      4.17 o
   5   7   4     3251.93     3358.02    101.27 o
   6   7   4      412.45      509.82     18.16 o
   7   7   4     4178.37     4412.88     93.24 o
   8   7   4       95.85      111.81     11.60 o
   9   7   4     1462.98     1502.80     37.98 o
  10   7   4      119.73      107.01     12.02 o
  11   7   4      673.22      625.53     24.33 o
  12   7   4        8.90       29.33     15.57 o
  13   7   4      327.85      322.48     39.32 o
  14   7   4        0.03       23.62     23.62 o
 -14   8   4       30.28       63.29     16.68 o
 -13   8   4       14.68       13.54     12.94 o
 -12   8   4       64.03       80.24     15.03 o
 -11   8   4        5.77       16.40      6.16 o
 -10   8   4      209.85      236.57     15.84 o
  -9   8   4       43.29       44.09      7.70 o
  -8   8   4      147.43      145.83      9.12 o
  -7   8   4      152.78      166.07      8.54 o
  -6   8   4     1132.90     1145.71     30.38 o
  -5   8   4      152.90      119.84     10.74 o
  -4   8   4       20.50       30.40      5.55 o
  -3   8   4      370.21      347.44     12.57 o
  -2   8   4      663.31      676.88     21.47 o
  -1   8   4      100.40      113.10      6.44 o
   0   8   4      699.51      758.20     16.11 o
   1   8   4       98.70      111.52      7.10 o
   2   8   4      598.29      650.92     15.85 o
   3   8   4      371.27      374.75     15.15 o
   4   8   4       23.21       21.64      6.74 o
   5   8   4      152.16      121.10      9.51 o
   6   8   4     1167.53     1128.89     29.52 o
   7   8   4      154.02      172.78     11.95 o
   8   8   4      133.11      134.53     13.15 o
   9   8   4       43.02       40.90     11.08 o
  10   8   4      210.13      218.83     14.37 o
  11   8   4        5.70       15.38     11.30 o
  12   8   4       63.71       83.93     19.89 o
  13   8   4       14.60       -4.93     23.21 o
  14   8   4       27.67      -14.93     31.11 o
 -13   9   4      162.40      130.98     17.07 o
 -12   9   4       11.99       11.12     15.89 o
 -11   9   4      538.22      529.44     28.51 o
 -10   9   4        6.24       18.04     10.85 o
  -9   9   4      651.44      609.84     33.57 o
  -8   9   4       53.69       72.32     11.59 o
  -7   9   4     1581.62     1634.53     38.73 o
  -6   9   4      143.10      170.63     14.46 o
  -5   9   4      789.25      799.66     47.45 o
  -4   9   4      457.01      389.29     16.19 o
  -3   9   4     4046.00     4672.95     76.54 o
  -2   9   4      381.33      360.21     11.09 o
  -1   9   4     2254.07     2111.88     41.38 o
   0   9   4        2.16       17.50      5.80 o
   1   9   4     2307.96     2189.10     78.93 o
   2   9   4      375.15      383.07     15.91 o
   3   9   4     4052.05     4745.40    107.12 o
   4   9   4      447.24      412.37     15.48 o
   5   9   4      791.29      839.97     39.48 o
   6   9   4      143.46      162.88     13.09 o
   7   9   4     1609.10     1661.72     44.87 o
   8   9   4       53.34       67.34     12.68 o
   9   9   4      650.76      569.56     34.30 o
  10   9   4        5.70       28.38     13.18 o
  11   9   4      532.11      482.08     32.50 o
  12   9   4       12.47        8.66     17.44 o
  13   9   4      159.66       72.50     20.84 o
 -12  10   4      131.72      123.72     14.88 o
 -11  10   4        3.74       15.78     14.35 o
 -10  10   4      547.92      658.18     39.73 o
  -9  10   4       51.69       56.72     14.99 o
  -8  10   4      479.21      495.28     51.82 o
  -7  10   4       23.55       37.44     11.78 o
  -6  10   4     1433.25     1385.73     64.37 o
  -5  10   4      111.12      149.64     10.54 o
  -4  10   4     1207.62     1254.39     31.53 o
  -3  10   4      262.34      242.54     10.34 o
  -2  10   4     1902.05     1898.73     47.92 o
  -1  10   4       42.07       23.00      8.32 o
   0  10   4      885.14      855.04     33.63 o
   1  10   4       42.02       11.55      6.55 o
   2  10   4     1896.35     1920.54     59.43 o
   3  10   4      261.30      271.23     17.95 o
   4  10   4     1237.90     1341.78     52.92 o
   5  10   4      112.54      116.66     14.07 o
   6  10   4     1460.24     1399.61     36.04 o
   7  10   4       23.46       18.88      9.34 o
   8  10   4      456.36      494.64     19.00 o
   9  10   4       51.41       66.14     10.93 o
  10  10   4      544.73      574.25     22.18 o
  11  10   4        3.86       -4.28     14.48 o
  12  10   4      132.67      136.39     43.41 o
 -12  11   4       17.97       23.58     17.05 o
 -11  11   4      110.08       88.46     15.70 o
 -10  11   4        0.69      -12.64     12.64 o
  -9  11   4       38.89       26.96     13.68 o
  -8  11   4      127.71      126.76     16.96 o
  -7  11   4      207.22      208.94     13.85 o
  -6  11   4      154.19      171.81     16.15 o
  -5  11   4       64.28       46.20     12.17 o
  -4  11   4       28.91       35.74      8.92 o
  -3  11   4     1065.72     1234.29     28.76 o
  -2  11   4       43.98       51.31      7.88 o
  -1  11   4      488.52      582.08     16.71 o
   0  11   4       16.04       22.81      6.90 o
   1  11   4      500.81      596.70     21.42 o
   2  11   4       41.33       41.62      7.43 o
   3  11   4     1048.39     1256.24     41.73 o
   4  11   4       28.78       30.37      4.11 o
   5  11   4       49.01       32.57      6.51 o
   6  11   4      155.35      147.39     15.79 o
   7  11   4      215.81      216.86     14.66 o
   8  11   4      126.49       99.54     12.02 o
   9  11   4       40.67       28.06     12.72 o
  10  11   4        0.50       10.51     13.64 o
  11  11   4      113.94      102.01     18.38 o
  12  11   4       18.11       50.33     22.57 o
 -11  12   4        4.58        1.50     14.74 o
 -10  12   4      398.86      384.71     26.00 o
  -9  12   4        8.35       24.76     13.56 o
  -8  12   4      599.36      643.74     29.65 o
  -7  12   4       64.56       61.71     11.73 o
  -6  12   4      774.09      732.90     30.36 o
  -5  12   4      217.79      233.46     13.50 o
  -4  12   4     1687.70     1782.68     38.63 o
  -3  12   4        4.96       20.91     11.12 o
  -2  12   4     1726.41     1868.37     36.82 o
  -1  12   4       39.06       33.16      8.33 o
   0  12   4     1830.08     2188.56     50.23 o
   1  12   4       38.79       46.66      8.10 o
   2  12   4     1729.04     1929.42    116.21 o
   3  12   4        4.93       11.85      6.96 o
   4  12   4     1697.13     1919.02     65.28 o
   5  12   4      215.93      234.20     11.49 o
   6  12   4      769.15      668.37     24.21 o
   7  12   4       63.44       49.99     11.69 o
   8  12   4      591.94      648.48     54.20 o
   9  12   4        8.50       -1.35     14.37 o
  10  12   4      405.83      344.84     27.58 o
  11  12   4        4.66       -2.08     25.16 o
 -10  13   4       10.70       15.44     12.92 o
  -9  13   4        7.50       21.12     14.19 o
  -8  13   4        2.49        4.42     16.33 o
  -7  13   4       70.44       39.03     15.03 o
  -6  13   4       26.38       40.84     11.65 o
  -5  13   4       80.60       73.13     19.43 o
  -4  13   4       26.57       26.19     11.93 o
  -3  13   4       56.13       45.86      8.78 o
  -2  13   4      131.06      126.43     10.64 o
  -1  13   4      240.15      258.39     12.56 o
   0  13   4       13.13        8.80      9.37 o
   1  13   4      241.63      254.69     12.17 o
   2  13   4      129.80      112.56     10.49 o
   3  13   4       57.38       68.10      8.32 o
   4  13   4       25.25       25.63      5.86 o
   5  13   4       79.87       90.36      8.31 o
   6  13   4       26.47       10.23     12.35 o
   7  13   4       69.56       52.79     14.10 o
   8  13   4        2.30        9.49     16.14 o
   9  13   4        7.67      -10.78     18.24 o
  10  13   4       10.71       16.72     17.14 o
  -9  14   4        0.64       -3.32     14.38 o
  -8  14   4      308.67      282.98     21.27 o
  -7  14   4       46.22       34.20     13.93 o
  -6  14   4      379.17      349.38     17.75 o
  -5  14   4        8.62        6.45      8.85 o
  -4  14   4      488.07      438.41     36.97 o
  -3  14   4        4.46        4.48      9.06 o
  -2  14   4      756.50      729.87     29.19 o
  -1  14   4        7.95       15.46     10.02 o
   0  14   4      501.71      493.09     25.15 o
   1  14   4        7.71       16.01      9.65 o
   2  14   4      762.10      784.15     34.23 o
   3  14   4        4.40       13.50      8.43 o
   4  14   4      497.06      555.02     34.86 o
   5  14   4        9.05        9.50      7.89 o
   6  14   4      394.24      341.96     20.58 o
   7  14   4       45.96       42.36     13.91 o
   8  14   4      310.32      320.45     41.96 o
   9  14   4        0.69      -11.22     22.87 o
  -8  15   4       32.64       35.84     24.56 o
  -7  15   4       67.59       27.62     15.63 o
  -6  15   4       10.72       25.85     16.46 o
  -5  15   4      187.63      164.71     84.51 o
  -4  15   4       20.85       -0.96     15.67 o
  -3  15   4       72.91       71.15     13.06 o
  -2  15   4       20.82       23.84     16.76 o
  -1  15   4      111.45       83.53     12.55 o
   0  15   4        0.31        5.40     10.84 o
   1  15   4      111.34      117.22     16.99 o
   2  15   4       21.40       37.16     10.83 o
   3  15   4       79.29       89.50     12.40 o
   4  15   4       21.16       33.49      5.17 o
   5  15   4      186.23      212.85     24.06 o
   6  15   4       10.85       21.54     26.97 o
   7  15   4       62.74       65.32     28.14 o
   8  15   4       32.53       13.62     26.21 o
  -6  16   4      119.96       78.08     66.09 o
  -5  16   4        3.87        1.81     19.02 o
  -4  16   4      316.05      256.07     72.53 o
  -3  16   4        7.19       23.12     18.52 o
  -2  16   4      254.32      237.66     15.63 o
  -1  16   4       17.83       16.06     11.94 o
   0  16   4      152.20      189.63     25.17 o
   1  16   4       17.36       18.53     11.57 o
   2  16   4      254.46      246.24     25.47 o
   3  16   4        7.12        4.57      8.47 o
   4  16   4      311.94      302.88     39.40 o
   5  16   4        3.97       30.18     27.76 o
   6  16   4      118.52       76.00     38.68 o
  -3  17   4      128.54       88.66     21.63 o
  -2  17   4        0.10       -8.60     20.99 o
  -1  17   4      192.52      154.19     44.73 o
   0  17   4        0.61        3.64     14.32 o
   1  17   4      186.51      195.19     37.59 o
   2  17   4        0.10        4.72     10.38 o
   3  17   4      127.41      168.76     57.55 o
 -15   1   5      230.29      238.99     18.10 o
 -14   1   5       15.69       18.54     10.08 o
 -13   1   5      882.42      960.30     26.11 o
 -12   1   5       15.15       30.54      8.66 o
 -11   1   5     1021.84     1063.31     42.18 o
 -10   1   5      132.32      168.68     11.57 o
  -9   1   5     4546.02     4761.61    110.24 o
  -8   1   5      260.54      235.26     10.11 o
  -7   1   5     3764.64     3589.53     62.05 o
  -6   1   5      424.50      497.56     12.34 o
  -5   1   5     5709.28     4952.52     79.61 o
  -4   1   5      216.78      256.98      7.53 o
  -3   1   5     7224.67     6748.60    196.68 o
  -1   1   5     4582.05     4147.85    106.67 o
   0   1   5     2906.14     2629.67     52.77 o
   1   1   5     4099.26     3902.40     89.21 o
   3   1   5     7424.14     7323.76    203.01 o
   4   1   5      222.53      275.75      8.69 o
   5   1   5     5506.42     4953.59    121.38 o
   6   1   5      412.86      489.38     16.66 o
   7   1   5     3808.68     3762.67    118.62 o
   8   1   5      265.86      274.03     18.83 o
   9   1   5     4448.96     4799.64    217.91 o
  10   1   5      133.11      161.00     26.06 o
  11   1   5      999.05      969.65     56.06 o
  12   1   5       14.97       39.14     27.93 o
  13   1   5      876.62      818.15     70.23 o
  14   1   5       15.53       18.99     24.43 o
  15   1   5      226.25      169.85     35.10 o
 -15   2   5        2.80        5.05     10.85 o
 -14   2   5      114.09      135.54     13.18 o
 -13   2   5        7.62       -0.47      9.47 o
 -12   2   5      304.12      314.53     13.46 o
 -11   2   5       78.47       74.60      9.05 o
 -10   2   5      771.45      721.01     22.86 o
  -9   2   5      145.27      160.31     10.56 o
  -8   2   5      943.30      914.97     28.54 o
  -7   2   5      416.10      462.11     13.37 o
  -6   2   5     3989.82     3830.20     58.09 o
  -5   2   5      997.94      969.26     19.74 o
  -4   2   5      622.00      550.86      9.83 o
  -3   2   5      430.60      437.22      8.82 o
  -2   2   5      770.62      729.26     16.80 o
  -1   2   5     4432.00     3850.40    100.40 o
   0   2   5      181.66      185.91     11.14 o
   1   2   5     4446.21     3929.82    120.29 o
   2   2   5      828.80      839.76     22.03 o
   3   2   5      427.81      453.38     19.46 o
   4   2   5      571.74      508.62     15.66 o
   5   2   5      992.51      981.19     36.49 o
   6   2   5     4014.40     3835.02    115.93 o
   7   2   5      414.52      507.14     29.35 o
   8   2   5      936.77     1022.48     44.15 o
   9   2   5      144.46      189.88     21.75 o
  10   2   5      725.51      670.51     31.80 o
  11   2   5       78.79       53.81     28.29 o
  12   2   5      291.32      352.16     34.37 o
  13   2   5        7.60        6.73     28.19 o
  14   2   5      108.53      106.31     21.46 o
  15   2   5        2.81       24.48     20.66 o
 -15   3   5      135.76      101.53     15.44 o
 -14   3   5       11.83       27.84     11.06 o
 -13   3   5      548.57      530.36     17.97 o
 -12   3   5       52.15       73.00     22.84 o
 -11   3   5     1009.88      988.03     27.60 o
 -10   3   5       52.46       32.34      8.02 o
  -9   3   5     2591.16     2801.88     50.46 o
  -8   3   5       63.20       71.70      9.62 o
  -7   3   5     2321.02     2177.49     40.58 o
  -6   3   5      260.63      300.55      9.79 o
  -5   3   5     2679.30     2406.31     37.37 o
  -4   3   5     1051.79     1129.27     25.07 o
  -3   3   5     6037.74     5635.79    157.67 o
  -2   3   5     1165.41     1023.46     18.56 o
   0   3   5     1272.47     1468.60     28.39 o
   2   3   5     1163.37     1085.54     36.75 o
   3   3   5     6160.65     5972.07    251.21 o
   4   3   5     1039.32     1200.67     28.52 o
   5   3   5     2600.34     2320.45     51.26 o
   6   3   5      263.28      346.05     16.03 o
   7   3   5     2382.32     2269.81     77.93 o
   8   3   5       60.32       62.49     13.32 o
   9   3   5     2598.12     2753.89     93.67 o
  10   3   5       53.34       31.15     23.40 o
  11   3   5     1056.37     1101.00     39.94 o
  12   3   5       51.30       65.82     16.24 o
  13   3   5      550.63      602.63     37.96 o
  14   3   5       12.16       -5.87     20.52 o
  15   3   5      134.21      177.04     28.74 o
 -15   4   5        9.98       11.39     13.14 o
 -14   4   5      278.17      320.91     16.34 o
 -13   4   5        8.40       -6.39     15.01 o
 -12   4   5      785.85      864.88     37.16 o
 -11   4   5       84.51       78.48      8.04 o
 -10   4   5      212.41      238.33     11.15 o
  -9   4   5       29.35       58.67      7.07 o
  -8   4   5     2713.82     2790.02     86.24 o
  -7   4   5      179.40      211.39      7.49 o
  -6   4   5     9077.41     8976.72    340.97 o
  -5   4   5      570.04      476.02      9.69 o
  -4   4   5     7017.05     6319.26    139.44 o
  -3   4   5      650.21      519.82     11.07 o
  -2   4   5     7820.91     8176.41    311.39 o
  -1   4   5       80.46       83.45      6.59 o
   1   4   5       79.96       96.81      4.80 o
   2   4   5     7810.14     8276.87    329.95 o
   3   4   5      641.83      542.59     14.34 o
   4   4   5     6869.72     6418.63    125.68 o
   5   4   5      571.04      489.20     23.45 o
   6   4   5     8972.00     8779.88    257.00 o
   7   4   5      180.91      196.94     10.89 o
   8   4   5     2699.53     2787.18     62.89 o
   9   4   5       28.31       37.56      6.29 o
  10   4   5      178.61      227.62     10.25 o
  11   4   5       84.40       99.42     13.87 o
  12   4   5      826.59      889.71     37.04 o
  13   4   5        8.24       -3.70     12.76 o
  14   4   5      284.71      358.96     32.43 o
  15   4   5        9.97       40.29     26.02 o
 -14   5   5        9.44       20.66     12.74 o
 -13   5   5       38.66       27.64     10.58 o
 -12   5   5       69.66       63.75     10.40 o
 -11   5   5      211.82      226.64     14.21 o
 -10   5   5       13.64        8.57      5.83 o
  -9   5   5      584.13      574.34     17.25 o
  -8   5   5       55.20      102.20     10.00 o
  -7   5   5     1365.54     1326.37     23.02 o
  -6   5   5      464.40      431.77     12.27 o
  -5   5   5     3016.19     3336.84     81.38 o
  -4   5   5       39.47       42.85      5.06 o
  -3   5   5     3097.13     2771.88     48.17 o
  -2   5   5      895.20      784.66     16.37 o
  -1   5   5      440.67      587.91     13.75 o
   0   5   5      877.68      936.27     18.37 o
   1   5   5      469.27      607.12     19.43 o
   2   5   5      924.26      855.23     32.15 o
   3   5   5     3209.18     2847.15     92.12 o
   4   5   5       36.60       56.45      6.74 o
   5   5   5     3018.95     3409.26    100.44 o
   6   5   5      454.03      435.56     16.06 o
   7   5   5     1346.70     1280.35     32.78 o
   8   5   5       54.00      105.48     21.41 o
   9   5   5      576.96      594.21     19.75 o
  10   5   5       13.56       15.75     10.88 o
  11   5   5      194.28      230.00     16.18 o
  12   5   5       70.93       84.55     17.22 o
  13   5   5       43.06       31.71     17.07 o
  14   5   5        9.23       -6.24     27.52 o
 -14   6   5      280.08      308.75     19.90 o
 -13   6   5        9.57        4.41     12.97 o
 -12   6   5      758.86      835.04     19.64 o
 -11   6   5      111.95      103.14     10.24 o
 -10   6   5      688.50      727.81     22.25 o
  -9   6   5      156.96      161.46      8.83 o
  -8   6   5     3565.78     3865.78    136.27 o
  -7   6   5      192.07      196.60      8.21 o
  -6   6   5     6475.89     6849.72    183.38 o
  -5   6   5      371.92      407.09     12.06 o
  -4   6   5     6074.96     5414.50    100.92 o
  -3   6   5       60.24       47.06      6.89 o
  -2   6   5     8316.72     8530.17    323.14 o
  -1   6   5     1482.21     1511.37     27.09 o
   1   6   5     1494.43     1562.51     55.97 o
   2   6   5     8353.37     8664.33    229.43 o
   3   6   5       58.42       49.06      6.16 o
   4   6   5     5910.86     5400.18    127.12 o
   5   6   5      368.05      418.65     14.78 o
   6   6   5     6384.72     6949.06    343.98 o
   7   6   5      193.22      214.73     14.77 o
   8   6   5     3700.15     3764.06     83.39 o
   9   6   5      155.18      144.34     17.97 o
  10   6   5      673.71      674.95     23.34 o
  11   6   5      111.47      108.39      9.91 o
  12   6   5      775.98      851.51     28.81 o
  13   6   5        9.85      -15.06     20.34 o
  14   6   5      280.72      218.79     36.51 o
 -14   7   5        6.79       29.44     17.21 o
 -13   7   5        7.04        3.65     11.85 o
 -12   7   5       27.33       25.54     14.72 o
 -11   7   5      121.77       99.69     15.40 o
 -10   7   5       73.88       68.28     11.27 o
  -9   7   5      135.33      173.87     15.30 o
  -8   7   5       23.85       30.49      6.71 o
  -7   7   5      157.00      158.85      9.01 o
  -6   7   5      758.05      728.94     26.40 o
  -5   7   5      211.82      185.33      9.40 o
  -4   7   5      132.24      134.61      7.37 o
  -3   7   5      453.01      559.74     22.93 o
  -2   7   5       34.10       23.83      4.42 o
  -1   7   5      369.50      383.18      9.55 o
   0   7   5      496.05      398.20     15.84 o
   1   7   5      393.81      414.27     12.75 o
   2   7   5       34.21       24.00      9.02 o
   3   7   5      468.85      636.95     15.82 o
   4   7   5      131.19      153.20      6.16 o
   5   7   5      227.56      215.81      8.64 o
   6   7   5      760.05      776.70     25.66 o
   7   7   5      162.03      205.54     14.99 o
   8   7   5       22.89       26.17      9.57 o
   9   7   5      132.70      183.82     13.28 o
  10   7   5       72.77       62.74     10.56 o
  11   7   5      126.41       87.49     11.53 o
  12   7   5       27.32       12.85     15.50 o
  13   7   5        7.42        3.79     24.92 o
  14   7   5        6.66       24.80     23.55 o
 -13   8   5        9.68       23.38     15.96 o
 -12   8   5      355.46      378.67     31.21 o
 -11   8   5       14.40       24.19      9.89 o
 -10   8   5      534.78      567.11     22.29 o
  -9   8   5       98.46       98.99      7.72 o
  -8   8   5     2000.56     2141.94     73.76 o
  -7   8   5       19.78       27.51      8.01 o
  -6   8   5     3798.83     4504.07    109.29 o
  -5   8   5      516.53      431.23     18.23 o
  -4   8   5     3451.79     3143.27     57.67 o
  -3   8   5      250.77      244.03      8.50 o
  -2   8   5     1265.60     1371.27     31.63 o
  -1   8   5      204.99      171.50     10.73 o
   0   8   5     6974.49     6283.67    144.16 o
   1   8   5      197.32      161.56      9.64 o
   2   8   5     1415.46     1483.39     69.04 o
   3   8   5      252.68      275.81     15.24 o
   4   8   5     3540.27     3424.08    130.72 o
   5   8   5      524.33      450.34     24.76 o
   6   8   5     3771.55     4215.68     90.43 o
   7   8   5       19.33       32.20     13.41 o
   8   8   5     2085.18     2284.75     59.07 o
   9   8   5       98.26      111.11     12.31 o
  10   8   5      505.81      512.44     23.24 o
  11   8   5       14.44       16.83     16.35 o
  12   8   5      342.72      417.63     72.79 o
  13   8   5        9.43       33.43     28.53 o
 -13   9   5       78.42       81.40     15.05 o
 -12   9   5        8.82       16.84     12.81 o
 -11   9   5      134.17      164.24     21.69 o
 -10   9   5       10.49       27.72      9.62 o
  -9   9   5      494.37      550.72     15.79 o
  -8   9   5      104.09       73.26      8.24 o
  -7   9   5      734.17      733.88     35.06 o
  -6   9   5       56.51       41.11      7.56 o
  -5   9   5     2019.99     2065.44     42.08 o
  -4   9   5      541.69      477.51     30.11 o
  -3   9   5     1881.30     1846.09     45.06 o
  -2   9   5      305.60      259.88      9.62 o
  -1   9   5      644.36      625.13     14.85 o
   0   9   5       11.43       24.32      6.53 o
   1   9   5      664.42      662.50     31.80 o
   2   9   5      314.21      274.81     14.60 o
   3   9   5     1873.42     1947.69     42.74 o
   4   9   5      543.13      543.79     27.59 o
   5   9   5     2090.52     2124.47     78.93 o
   6   9   5       53.46       46.14     11.07 o
   7   9   5      772.70      706.72     23.76 o
   8   9   5      103.53       82.38     12.52 o
   9   9   5      480.35      541.85     29.00 o
  10   9   5       10.56       22.82     14.11 o
  11   9   5      135.36      139.61     18.91 o
  12   9   5        8.82       24.04     30.02 o
  13   9   5       76.12       74.46     34.21 o
 -12  10   5      103.90       86.69     13.13 o
 -11  10   5        4.66       16.92     14.58 o
 -10  10   5      189.29      204.85     14.63 o
  -9  10   5       20.39       24.30     11.10 o
  -8  10   5      446.53      464.43     19.11 o
  -7  10   5      198.25      160.21     18.60 o
  -6  10   5      771.24      766.87     34.61 o
  -5  10   5      193.82      224.13     14.53 o
  -4  10   5      582.55      553.15     17.34 o
  -3  10   5      165.04      234.65     10.30 o
  -2  10   5      530.28      557.94     21.01 o
  -1  10   5      124.02      142.19      8.30 o
   0  10   5     3469.35     3495.08     60.17 o
   1  10   5      121.36      140.35      8.02 o
   2  10   5      575.21      585.33     41.48 o
   3  10   5      169.05      249.53      8.49 o
   4  10   5      554.93      579.11     43.95 o
   5  10   5      187.50      208.21     10.95 o
   6  10   5      682.25      827.00     29.01 o
   7  10   5      199.37      181.92     28.94 o
   8  10   5      469.07      450.91     20.50 o
   9  10   5       20.40       43.03     12.11 o
  10  10   5      187.96      212.42     36.48 o
  11  10   5        4.66       23.59     31.00 o
  12  10   5      102.35      100.65     51.74 o
 -12  11   5        1.42       -8.04     11.99 o
 -11  11   5      271.54      245.87     19.08 o
 -10  11   5       13.23       -1.73     10.91 o
  -9  11   5      695.31      720.58     26.83 o
  -8  11   5       64.06       66.81     13.41 o
  -7  11   5      147.69      135.86     14.18 o
  -6  11   5      350.60      388.85     33.70 o
  -5  11   5     1099.18     1137.98     55.80 o
  -4  11   5        3.68       -1.51      7.92 o
  -3  11   5     1952.33     1854.77     49.37 o
  -2  11   5      124.10      118.46      9.56 o
  -1  11   5     1439.39     1507.87     59.52 o
   0  11   5        5.88       24.42      8.52 o
   1  11   5     1434.88     1549.50     57.80 o
   2  11   5      125.93      139.79     14.75 o
   3  11   5     1938.01     1902.49     71.90 o
   4  11   5        4.05        9.77      5.17 o
   5  11   5     1038.73     1192.98     56.61 o
   6  11   5      351.91      348.02     16.95 o
   7  11   5      154.39      127.58     15.05 o
   8  11   5       63.33       73.31     12.85 o
   9  11   5      677.11      684.11     41.67 o
  10  11   5       13.46      -14.42     14.42 o
  11  11   5      278.91      247.26     29.68 o
  12  11   5        1.43      -23.58     44.00 o
 -11  12   5        0.37       16.43     15.33 o
 -10  12   5       18.59       35.14     14.25 o
  -9  12   5       17.24       15.53     13.73 o
  -8  12   5       98.07       90.80     15.91 o
  -7  12   5       14.26       35.14     14.71 o
  -6  12   5      405.51      361.23     18.65 o
  -5  12   5      187.28      187.90     15.91 o
  -4  12   5      108.00      111.35     10.15 o
  -3  12   5       43.65       39.52      8.78 o
  -2  12   5       37.26       44.87      8.33 o
  -1  12   5       52.73       72.51      9.20 o
   0  12   5      306.15      337.12     13.71 o
   1  12   5       51.75       68.00      8.14 o
   2  12   5       41.36       40.41      8.37 o
   3  12   5       45.16       59.38      6.46 o
   4  12   5      117.55      126.41     14.23 o
   5  12   5      191.73      206.19     14.99 o
   6  12   5      407.22      399.55     25.29 o
   7  12   5       14.41       20.59     11.28 o
   8  12   5      102.40       92.95     13.49 o
   9  12   5       17.90       28.98     13.47 o
  10  12   5       18.75        0.49     14.83 o
  11  12   5        0.35        6.56     34.21 o
 -10  13   5        7.64        4.04     17.51 o
  -9  13   5      466.43      469.59     24.99 o
  -8  13   5       17.84       21.00     15.23 o
  -7  13   5      367.62      402.62     22.02 o
  -6  13   5        5.26        1.32      8.16 o
  -5  13   5     1168.02     1188.51     52.98 o
  -4  13   5      119.84      121.84     11.01 o
  -3  13   5     1142.82     1053.13     48.48 o
  -2  13   5       13.65       14.24      9.02 o
  -1  13   5     1048.77     1100.94     47.34 o
   0  13   5       50.72       55.06      9.53 o
   1  13   5     1031.85     1151.91     47.89 o
   2  13   5       13.63        8.14      9.42 o
   3  13   5     1153.27     1128.11     47.88 o
   4  13   5      121.76      134.22     10.44 o
   5  13   5     1180.42     1241.73     36.35 o
   6  13   5        5.22       11.74     14.27 o
   7  13   5      374.95      347.27     30.57 o
   8  13   5       17.40        2.57     13.03 o
   9  13   5      461.68      403.02     26.62 o
  10  13   5        7.66       28.52     23.55 o
  -9  14   5        0.55       -6.65     18.81 o
  -8  14   5       47.00       57.42     19.41 o
  -7  14   5       18.59       23.01     13.13 o
  -6  14   5        3.92        8.86     13.28 o
  -5  14   5       70.91       73.83     13.99 o
  -4  14   5       79.31       83.04     13.19 o
  -3  14   5       23.21       31.12      9.07 o
  -2  14   5       55.82       76.53      8.32 o
  -1  14   5       22.19       32.67     10.33 o
   0  14   5       36.34       62.86     11.22 o
   1  14   5       22.59       44.99     13.37 o
   2  14   5       56.80       71.87     10.80 o
   3  14   5       23.10       18.55      5.30 o
   4  14   5       76.93       83.74      6.08 o
   5  14   5       69.69       81.28     12.43 o
   6  14   5        3.50       -2.54     12.98 o
   7  14   5       18.71       25.44     19.53 o
   8  14   5       45.31       29.55     21.72 o
   9  14   5        0.70       23.74     20.56 o
  -7  15   5      103.84      115.16     29.53 o
  -6  15   5        0.99       10.09     13.72 o
  -5  15   5      470.88      409.04    107.38 o
  -4  15   5        6.52      -10.47     14.34 o
  -3  15   5      449.19      407.13     30.67 o
  -2  15   5       31.98       45.69     10.59 o
  -1  15   5      374.15      297.15     16.94 o
   0  15   5       23.33        7.00      9.92 o
   1  15   5      367.22      326.11     26.62 o
   2  15   5       31.43       46.27     12.57 o
   3  15   5      447.49      462.29     27.80 o
   4  15   5        6.85       12.01      7.01 o
   5  15   5      480.91      472.93     60.05 o
   6  15   5        1.04       -9.59     22.00 o
   7  15   5      104.09      116.14     24.34 o
  -6  16   5       77.88       81.42     42.01 o
  -5  16   5        9.04       12.62     16.50 o
  -4  16   5      148.36      137.62     42.88 o
  -3  16   5        8.40       19.69     19.38 o
  -2  16   5      173.30      119.09     38.66 o
  -1  16   5        1.47       10.89     22.00 o
   0  16   5       92.45      128.35     19.25 o
   1  16   5        1.53      -14.87     14.87 o
   2  16   5      174.09      165.49     13.55 o
   3  16   5        8.54       11.03      9.92 o
   4  16   5      146.27      138.63     20.39 o
   5  16   5        9.23       -1.21     37.44 o
   6  16   5       78.81        2.44     42.56 o
  -3  17   5       82.62       80.01     41.22 o
  -2  17   5        5.36        5.26     24.30 o
  -1  17   5      135.62      108.64     33.62 o
   0  17   5        5.82       46.67     22.04 o
   1  17   5      131.29      144.83     24.42 o
   2  17   5        5.49       -5.33     13.51 o
   3  17   5       79.90       69.81     22.82 o
 -15   0   6        1.31       -2.69     13.85 o
 -14   0   6      400.17      485.59     29.64 o
 -13   0   6        6.43       -5.58     13.56 o
 -12   0   6     1504.33     1558.95     50.88 o
 -11   0   6      228.53      272.93     19.26 o
 -10   0   6     1080.10     1369.41     40.57 o
  -9   0   6      477.65      385.87     18.67 o
  -8   0   6     2451.87     2758.50     71.06 o
  -7   0   6      588.24      558.93     21.70 o
  -5   0   6     2859.16     3315.36     76.77 o
  -3   0   6     5460.60     5203.92    145.15 o
  -1   0   6     1118.73     1034.75     32.92 o
   1   0   6     1082.91      989.87     34.63 o
   3   0   6     5529.51     5660.83    226.41 o
   5   0   6     2823.77     3378.09    102.60 o
   7   0   6      580.90      638.95     37.51 o
   8   0   6     2552.57     2848.32    128.74 o
   9   0   6      486.33      463.01     31.74 o
  10   0   6     1119.42     1340.96     72.06 o
  11   0   6      222.97      294.36     31.57 o
  12   0   6     1468.44     1550.20     86.77 o
 -15   1   6       23.49       30.57     10.56 o
 -14   1   6        5.29        8.28     10.91 o
 -13   1   6       51.63       65.70     11.52 o
 -12   1   6        9.54       26.34      9.41 o
 -11   1   6       22.94       25.32     11.25 o
 -10   1   6       31.39       36.57      7.50 o
  -9   1   6       84.11       74.64      8.30 o
  -8   1   6      173.69      167.01     10.02 o
  -7   1   6      322.78      292.35      9.58 o
  -6   1   6     1408.93     1559.25     28.54 o
  -5   1   6     1190.74     1207.46     22.09 o
  -4   1   6      930.87      811.77     15.78 o
  -3   1   6      341.62      323.41      7.91 o
  -2   1   6     2691.50     2210.65     46.10 o
  -1   1   6      608.67      594.53     12.75 o
   0   1   6      767.26      608.71     15.87 o
   1   1   6      548.73      563.92     17.23 o
   2   1   6     2697.12     2393.44     49.92 o
   3   1   6      362.94      359.95     15.45 o
   4   1   6      932.81      846.18     20.63 o
   5   1   6     1180.06     1181.82     43.80 o
   6   1   6     1405.15     1550.65     51.16 o
   7   1   6      320.79      284.50     15.43 o
   8   1   6      172.21      154.37     13.74 o
   9   1   6       83.63       82.91     13.78 o
  10   1   6       31.40       29.39     12.83 o
  11   1   6       17.79        6.83     25.81 o
  12   1   6        9.43       51.79     27.93 o
  13   1   6       48.16       29.00     30.42 o
  14   1   6        5.32       -8.10     31.27 o
 -15   2   6        2.63       -4.78     12.55 o
 -14   2   6      319.87      346.56     16.94 o
 -13   2   6        3.17        3.23      9.53 o
 -12   2   6     1251.59     1202.66     37.12 o
 -11   2   6      120.90      140.06     10.24 o
 -10   2   6     1058.51     1217.40     32.99 o
  -9   2   6      127.77      142.09      8.47 o
  -8   2   6     2257.73     2265.95     42.45 o
  -7   2   6      987.77     1033.33     21.34 o
  -6   2   6     6512.82     5847.13    105.04 o
  -5   2   6      498.28      451.80      8.70 o
  -4   2   6     4429.79     4083.60     82.66 o
  -3   2   6      292.75      311.03      7.78 o
  -2   2   6    13204.33    10848.93    422.20 o
  -1   2   6     1423.45     1196.64     23.67 o
   1   2   6     1410.90     1164.92     38.57 o
   3   2   6      308.95      358.98     11.70 o
   4   2   6     4495.73     4309.03     87.76 o
   5   2   6      485.81      449.88     32.01 o
   6   2   6     6569.56     6087.81    386.40 o
   7   2   6      981.50     1068.91     76.75 o
   8   2   6     2266.75     2227.59     83.59 o
   9   2   6      135.35      116.33     22.83 o
  10   2   6     1096.63     1191.99     60.94 o
  11   2   6      118.03       82.75     27.61 o
  12   2   6     1254.60     1249.95     74.39 o
  13   2   6        3.07       26.81     30.81 o
  14   2   6      331.65      348.46     28.10 o
  15   2   6        2.49       16.25     18.89 o
 -15   3   6       79.66       74.42     16.49 o
 -14   3   6        0.05        6.65      9.75 o
 -13   3   6      242.13      298.39     14.20 o
 -12   3   6       55.53       69.40      9.77 o
 -11   3   6      664.50      666.02     20.34 o
 -10   3   6       53.78       41.90      9.13 o
  -9   3   6     2749.62     2990.17     61.51 o
  -8   3   6      223.34      184.91      9.62 o
  -7   3   6     2453.08     2452.32     51.70 o
  -6   3   6      561.61      681.60     17.42 o
  -5   3   6     3884.49     3528.70     48.97 o
  -4   3   6     2917.43     2811.40     43.66 o
  -3   3   6     5844.33     5105.83    130.93 o
  -2   3   6      314.59      362.26      9.69 o
  -1   3   6     1807.42     1702.07     32.99 o
   0   3   6      114.60      111.05      4.55 o
   1   3   6     1795.27     1748.05     31.10 o
   2   3   6      320.97      383.44     16.27 o
   3   3   6     6009.73     5387.39    130.92 o
   4   3   6     2928.51     3041.19    130.04 o
   5   3   6     3843.70     3638.98    118.21 o
   6   3   6      554.39      698.21     81.70 o
   7   3   6     2386.84     2326.19     88.93 o
   8   3   6      224.92      220.18     51.08 o
   9   3   6     2682.78     3003.69    100.46 o
  10   3   6       53.80       32.06     13.43 o
  11   3   6      634.52      575.12     80.78 o
  12   3   6       54.90       52.25     17.88 o
  13   3   6      234.39      269.13     42.97 o
  14   3   6        0.03        5.76     19.17 o
  15   3   6       79.48       55.37     30.32 o
 -15   4   6       13.71       22.72     16.05 o
 -14   4   6      108.18      123.82     11.83 o
 -13   4   6       24.47       19.90      9.98 o
 -12   4   6      319.09      319.67     13.47 o
 -11   4   6        4.73        8.44      8.34 o
 -10   4   6      342.64      303.90     12.80 o
  -9   4   6      342.46      358.87     10.49 o
  -8   4   6     1658.22     1671.53     46.76 o
  -7   4   6      255.76      243.20     11.00 o
  -6   4   6     5056.14     4992.58     85.74 o
  -5   4   6      275.94      269.48      7.08 o
  -4   4   6     1714.60     1913.03     39.52 o
  -3   4   6      524.46      568.58     17.19 o
  -2   4   6     6811.26     6171.11    118.36 o
  -1   4   6     2999.52     2249.58     42.11 o
   1   4   6     2973.13     2323.83     43.79 o
   2   4   6     6934.98     6579.89    318.78 o
   3   4   6      541.91      625.06     15.38 o
   4   4   6     1776.10     2157.78    134.87 o
   5   4   6      270.06      288.71     13.39 o
   6   4   6     5045.05     5218.67    292.32 o
   7   4   6      259.85      257.32     18.02 o
   8   4   6     1679.56     1651.98     60.09 o
   9   4   6      337.08      364.24     24.34 o
  10   4   6      394.07      345.71     40.32 o
  11   4   6        4.34       29.88     14.42 o
  12   4   6      323.05      323.47     22.05 o
  13   4   6       24.84       26.12     14.67 o
  14   4   6      112.79       93.48     20.73 o
  15   4   6       13.36       11.59     23.30 o
 -14   5   6        3.80       -2.10     11.86 o
 -13   5   6      497.02      525.89     18.48 o
 -12   5   6       50.03       40.96      8.78 o
 -11   5   6      975.60     1054.92     39.32 o
 -10   5   6       22.21       25.36      6.21 o
  -9   5   6     1743.38     1923.17     59.43 o
  -8   5   6      508.37      491.59     11.84 o
  -7   5   6     2287.08     2286.79     49.04 o
  -6   5   6      494.67      522.55     11.59 o
  -5   5   6     7473.27     7099.49    315.93 o
  -4   5   6      270.57      278.56      8.40 o
  -2   5   6     1867.60     1713.19     33.41 o
   0   5   6       78.24       72.06      5.19 o
   2   5   6     1892.47     1823.96     54.57 o
   4   5   6      278.82      298.25     12.59 o
   5   5   6     7331.78     7238.24    194.58 o
   6   5   6      483.76      589.03     16.29 o
   7   5   6     2289.30     2317.03     55.31 o
   8   5   6      515.61      505.25     17.70 o
   9   5   6     1737.16     1916.73     78.53 o
  10   5   6       21.35       34.90     19.02 o
  11   5   6     1047.72     1160.01     41.69 o
  12   5   6       49.38       52.64     16.76 o
  13   5   6      496.59      607.22     43.49 o
  14   5   6        3.84       28.19     21.79 o
 -14   6   6        9.21       -4.89     13.70 o
 -13   6   6       19.63        2.07     12.35 o
 -12   6   6      201.12      168.94     10.04 o
 -11   6   6       15.41       18.77      6.16 o
 -10   6   6       32.62       25.18      5.51 o
  -9   6   6       49.75       54.15      4.64 o
  -8   6   6       57.30       57.53      5.23 o
  -7   6   6       99.42       88.86      5.41 o
  -6   6   6      496.83      497.41     13.30 o
  -5   6   6        7.98       25.06      5.05 o
  -4   6   6      608.53      554.68     17.64 o
  -3   6   6      386.41      391.79      9.99 o
  -2   6   6     2817.07     2950.92     49.46 o
  -1   6   6      475.89      337.55      9.79 o
   0   6   6     4427.83     4211.47    103.54 o
   1   6   6      476.53      345.21     12.43 o
   2   6   6     2815.91     3107.41    115.97 o
   3   6   6      376.16      404.85     20.10 o
   4   6   6      596.18      619.99     20.97 o
   5   6   6        9.16       24.41      5.46 o
   6   6   6      481.19      527.41     15.97 o
   7   6   6      100.00       95.33      9.25 o
   8   6   6       53.83       69.77      8.71 o
   9   6   6       47.47       55.57     11.60 o
  10   6   6       29.56       31.14     15.51 o
  11   6   6       15.99       16.40     13.62 o
  12   6   6      194.95      163.05     17.93 o
  13   6   6       19.69        2.23     23.12 o
  14   6   6        9.41       17.74     29.07 o
 -14   7   6        4.93       28.70     14.18 o
 -13   7   6      339.60      333.97     25.91 o
 -12   7   6       12.78        3.48      7.86 o
 -11   7   6      827.20      912.63     40.13 o
 -10   7   6       46.10       49.28      6.02 o
  -9   7   6     1628.84     1775.67     51.09 o
  -8   7   6       50.39       64.38      8.28 o
  -7   7   6     2125.24     2256.65     63.56 o
  -6   7   6      361.84      340.55     11.73 o
  -5   7   6     6655.61     6869.09    156.25 o
  -4   7   6      383.56      395.26     12.07 o
  -3   7   6     5288.44     4745.36     93.14 o
  -2   7   6      602.31      544.42     12.20 o
  -1   7   6      388.69      380.10     10.94 o
   0   7   6     1358.47     1303.87     24.58 o
   1   7   6      412.16      414.38     18.43 o
   2   7   6      603.97      563.57     23.28 o
   3   7   6     5264.96     5012.62    164.55 o
   4   7   6      387.35      435.67     12.38 o
   5   7   6     6778.36     6792.51    159.14 o
   6   7   6      353.35      337.27     17.82 o
   7   7   6     2167.22     2322.43     86.42 o
   8   7   6       53.34       51.80     10.15 o
   9   7   6     1588.36     1863.37     45.73 o
  10   7   6       45.48       31.36     10.20 o
  11   7   6      797.20      922.60     35.00 o
  12   7   6       12.57       -0.49     16.01 o
  13   7   6      338.54      342.76     37.91 o
  14   7   6        4.90        4.94     28.59 o
 -13   8   6       17.30       11.10     11.68 o
 -12   8   6       46.11       76.41     14.36 o
 -11   8   6        7.34       14.99      7.81 o
 -10   8   6      208.78      213.92     10.43 o
  -9   8   6       20.82       23.88      6.95 o
  -8   8   6      428.05      447.26     30.69 o
  -7   8   6       55.18       71.28     11.69 o
  -6   8   6      686.30      740.61     25.65 o
  -5   8   6       23.16       20.67      5.94 o
  -4   8   6     1610.29     1512.94     40.58 o
  -3   8   6      279.37      206.11      8.22 o
  -2   8   6      170.88      164.13     11.04 o
  -1   8   6      106.89      110.74      6.58 o
   0   8   6     1314.39     1220.67     28.75 o
   1   8   6      108.69      103.26      7.11 o
   2   8   6      144.39      148.07      7.24 o
   3   8   6      275.66      224.19      8.01 o
   4   8   6     1672.70     1686.94     56.21 o
   5   8   6       22.16       21.16      7.47 o
   6   8   6      717.28      815.12     42.40 o
   7   8   6       55.08       33.24     10.87 o
   8   8   6      446.06      440.92     20.37 o
   9   8   6       19.93       -6.32     11.48 o
  10   8   6      206.00      195.32     14.71 o
  11   8   6        7.43       10.94     11.16 o
  12   8   6       49.33       63.39     31.01 o
  13   8   6       17.45      -13.60     27.20 o
 -13   9   6      165.94      138.16     19.20 o
 -12   9   6        2.44      -12.56     12.56 o
 -11   9   6      368.56      340.37     22.79 o
 -10   9   6        8.47       14.02      8.13 o
  -9   9   6      660.33      678.10     17.92 o
  -8   9   6       55.47       41.67      6.37 o
  -7   9   6      128.33      128.42      8.86 o
  -6   9   6      165.77      151.11      9.86 o
  -5   9   6     1206.10     1323.35     29.86 o
  -4   9   6      134.71      121.62      6.53 o
  -3   9   6     1405.90     1333.18     33.23 o
  -2   9   6      323.53      272.10     11.96 o
  -1   9   6     1711.86     1885.52     39.56 o
   0   9   6      849.05      829.94     34.80 o
   1   9   6     1690.01     1928.54     55.66 o
   2   9   6      324.46      309.13     14.84 o
   3   9   6     1413.22     1418.49     68.12 o
   4   9   6      134.64      146.97     12.03 o
   5   9   6     1100.29     1330.91     35.98 o
   6   9   6      166.65      143.23     10.94 o
   7   9   6      133.16      138.00     19.09 o
   8   9   6       54.47       53.96     13.08 o
   9   9   6      648.60      634.69     44.71 o
  10   9   6        8.42       10.53     16.10 o
  11   9   6      366.63      352.00     28.60 o
  12   9   6        2.22       -2.55     28.88 o
  13   9   6      165.88      159.74     35.99 o
 -12  10   6      135.86      159.50     15.89 o
 -11  10   6       16.02       -2.95     12.55 o
 -10  10   6      339.69      357.42     16.88 o
  -9  10   6        3.88       -4.58      5.97 o
  -8  10   6      413.69      439.02     22.90 o
  -7  10   6       32.53       41.82      7.51 o
  -6  10   6      241.00      293.79     13.30 o
  -5  10   6       24.65       14.57      7.52 o
  -4  10   6     1580.02     1631.36     39.40 o
  -3  10   6       82.05       90.34     12.87 o
  -2  10   6      328.65      322.12     11.93 o
  -1  10   6       57.62       48.40      8.92 o
   0  10   6     2658.55     2642.74     47.40 o
   1  10   6       58.60       29.76      6.71 o
   2  10   6      320.13      329.41     11.62 o
   3  10   6       82.80       87.75      6.20 o
   4  10   6     1601.70     1762.20     78.59 o
   5  10   6       24.12       13.92      5.52 o
   6  10   6      209.85      279.18     17.47 o
   7  10   6       32.53       47.57     11.43 o
   8  10   6      405.45      392.21     27.09 o
   9  10   6        3.81       -2.85     13.55 o
  10  10   6      335.73      344.36     23.13 o
  11  10   6       15.90      -16.84     28.81 o
  12  10   6      141.69      194.77     26.92 o
 -11  11   6       46.85       38.94     12.28 o
 -10  11   6        8.95       18.70     10.59 o
  -9  11   6      174.98      164.30     16.11 o
  -8  11   6        2.82       -7.63      9.74 o
  -7  11   6      261.80      262.03     31.19 o
  -6  11   6      122.52      108.44     11.14 o
  -5  11   6      502.48      439.62     17.17 o
  -4  11   6       60.18       93.94      9.79 o
  -3  11   6      635.01      609.66     17.67 o
  -2  11   6       26.78       17.71      7.89 o
  -1  11   6      224.87      247.18     11.53 o
   0  11   6       77.16       82.46      8.38 o
   1  11   6      224.56      261.64     10.49 o
   2  11   6       28.65       20.04      7.50 o
   3  11   6      635.64      636.49     23.35 o
   4  11   6       58.66       82.43      7.35 o
   5  11   6      496.64      490.33     29.80 o
   6  11   6      125.67      121.94     13.69 o
   7  11   6      266.85      255.37     14.19 o
   8  11   6        3.08       -0.63     11.18 o
   9  11   6      177.67      117.19     17.27 o
  10  11   6        9.04        9.46     15.44 o
  11  11   6       48.51       23.07     35.84 o
 -11  12   6        1.55       13.12     15.75 o
 -10  12   6      281.28      244.93     18.01 o
  -9  12   6        2.86        5.72     13.00 o
  -8  12   6      506.87      454.66     21.72 o
  -7  12   6       17.06        9.13      9.02 o
  -6  12   6      530.47      574.67     29.73 o
  -5  12   6       35.60       17.96      8.48 o
  -4  12   6     1702.00     1704.91     72.46 o
  -3  12   6       72.79       72.05      8.50 o
  -2  12   6      828.34      797.47     33.52 o
  -1  12   6       39.73       36.46      8.19 o
   0  12   6     1368.42     1410.62     31.38 o
   1  12   6       39.66       45.49      8.38 o
   2  12   6      811.96      853.67     41.96 o
   3  12   6       72.49       79.55      8.39 o
   4  12   6     1663.34     1783.02     56.39 o
   5  12   6       35.55       26.12      9.07 o
   6  12   6      526.15      605.38     25.36 o
   7  12   6       17.11       14.47     11.46 o
   8  12   6      502.53      438.65     24.80 o
   9  12   6        2.77       26.60     15.36 o
  10  12   6      279.98      245.82     81.86 o
  11  12   6        1.47       30.45     22.34 o
 -10  13   6       14.80       -0.22     15.86 o
  -9  13   6        7.78       40.25     16.27 o
  -8  13   6        5.98        0.97     14.22 o
  -7  13   6        9.32        6.01     10.11 o
  -6  13   6        2.94        6.18     19.41 o
  -5  13   6       53.84       64.85     11.19 o
  -4  13   6       15.19       25.95      9.77 o
  -3  13   6       53.12       73.70     10.14 o
  -2  13   6        8.68       31.45      8.94 o
  -1  13   6        8.34       16.29     10.34 o
   0  13   6       62.62       45.40      9.21 o
   1  13   6        8.91       30.45     10.90 o
   2  13   6        9.45       -2.97      8.81 o
   3  13   6       52.27       64.16      9.14 o
   4  13   6       14.56       24.46      6.58 o
   5  13   6       54.93       70.26     14.66 o
   6  13   6        3.05       -1.04     11.61 o
   7  13   6        8.84       -4.08     12.86 o
   8  13   6        5.54       33.84     16.87 o
   9  13   6        7.63       18.05     21.89 o
  10  13   6       14.82       61.99     39.74 o
  -9  14   6       23.01       43.90     25.19 o
  -8  14   6      280.59      220.23     35.87 o
  -7  14   6        7.14       -5.21     12.82 o
  -6  14   6      395.89      395.22     31.37 o
  -5  14   6       18.67       -1.38     10.12 o
  -4  14   6      751.20      728.51     68.65 o
  -3  14   6        8.66       13.40     10.82 o
  -2  14   6      864.44      890.44     42.70 o
  -1  14   6       27.84       17.53      9.35 o
   0  14   6     1249.98     1254.77     43.84 o
   1  14   6       27.46       43.79     11.96 o
   2  14   6      870.54      809.00     44.63 o
   3  14   6        8.62        1.01      6.73 o
   4  14   6      749.35      839.92     53.16 o
   5  14   6       19.36       -0.01     11.51 o
   6  14   6      409.48      390.78     32.24 o
   7  14   6        7.14        6.99     21.82 o
   8  14   6      280.50      227.22     46.47 o
   9  14   6       22.63       16.48     26.48 o
  -7  15   6       78.30      108.45     24.86 o
  -6  15   6       12.20        2.52     19.89 o
  -5  15   6      126.43      103.43     24.79 o
  -4  15   6        2.52      -17.14     19.83 o
  -3  15   6      135.75      127.40     26.48 o
  -2  15   6       13.49        8.78     11.95 o
  -1  15   6      129.81      111.51     12.20 o
   0  15   6       11.40        9.51     11.48 o
   1  15   6      132.32      141.34     13.72 o
   2  15   6       13.33       -3.00      9.94 o
   3  15   6      141.95      136.80     15.13 o
   4  15   6        2.49        2.56      6.05 o
   5  15   6      128.13      116.48     13.33 o
   6  15   6       12.63       17.60     15.16 o
   7  15   6       75.34       58.16     24.39 o
  -5  16   6        9.45       45.27     34.55 o
  -4  16   6      249.54      198.84     61.15 o
  -3  16   6       25.64       23.17     14.24 o
  -2  16   6      202.82      196.50     27.12 o
  -1  16   6        6.45        7.90     13.64 o
   0  16   6      159.14      182.40     19.78 o
   1  16   6        6.26        9.09     14.70 o
   2  16   6      204.27      183.09     19.62 o
   3  16   6       25.67       35.99      9.33 o
   4  16   6      244.66      196.91     18.72 o
   5  16   6        9.90       61.70     42.36 o
  -2  17   6        3.92       -2.12     46.79 o
  -1  17   6      131.31       97.30     19.72 o
   0  17   6       11.59        6.57     18.33 o
   1  17   6      129.93       81.68     18.48 o
   2  17   6        4.04       -8.69     16.50 o
 -15   1   7      207.38      186.50     15.98 o
 -14   1   7       10.70       10.95     10.59 o
 -13   1   7      870.91      878.28     24.74 o
 -12   1   7       43.04       37.61      9.37 o
 -11   1   7      598.00      633.93     17.64 o
 -10   1   7      272.98      251.80     17.44 o
  -9   1   7     2265.11     2153.01     40.21 o
  -8   1   7     1165.66     1091.24     35.12 o
  -7   1   7     4408.74     4454.81     78.22 o
  -6   1   7      488.28      369.60      9.09 o
  -5   1   7     4898.71     4464.33     71.40 o
  -4   1   7       50.35       77.10      4.38 o
  -3   1   7    10484.42     9517.32    376.45 o
  -2   1   7      898.34     1116.46     23.82 o
  -1   1   7     8276.11     7134.25    282.55 o
   0   1   7      275.90      255.12      8.52 o
   2   1   7      896.59     1231.10     29.60 o
   4   1   7       46.03       76.41      7.85 o
   5   1   7     4867.13     4423.08     93.90 o
   6   1   7      475.43      360.96     13.77 o
   7   1   7     4319.90     4414.09    135.72 o
   8   1   7     1166.48     1170.75     40.93 o
   9   1   7     2326.51     2231.32     72.40 o
  10   1   7      270.74      269.11     18.55 o
  11   1   7      557.38      527.68     41.36 o
  12   1   7       43.46       76.20     30.83 o
  13   1   7      873.43      846.65     62.37 o
  14   1   7       10.90       54.46     28.57 o
 -15   2   7        9.16       15.33     11.53 o
 -14   2   7      120.47      138.23     17.48 o
 -13   2   7       24.21       22.37     10.54 o
 -12   2   7       96.99      114.64     10.19 o
 -11   2   7       14.77       24.59      9.10 o
 -10   2   7      402.04      404.34     14.61 o
  -9   2   7      278.62      232.67     13.70 o
  -8   2   7      644.13      664.19     21.33 o
  -7   2   7      372.93      458.97     17.77 o
  -6   2   7      793.47      700.81     13.53 o
  -5   2   7      290.85      297.29      9.09 o
  -4   2   7     2618.80     2166.26     33.08 o
  -3   2   7      260.75      285.23      9.05 o
  -2   2   7     1158.24     1009.00     25.24 o
  -1   2   7      639.43      594.62     13.68 o
   0   2   7       49.67       32.99      4.49 o
   1   2   7      636.95      609.54     20.10 o
   2   2   7     1048.00     1100.22     73.58 o
   3   2   7      267.07      318.02     12.72 o
   4   2   7     2553.89     2198.36     48.94 o
   5   2   7      295.27      314.31     15.63 o
   6   2   7      689.70      668.53     26.46 o
   7   2   7      373.99      461.09     29.31 o
   8   2   7      610.89      629.48     40.00 o
   9   2   7      278.91      238.05     27.74 o
  10   2   7      373.81      417.50     35.86 o
  11   2   7       15.40       12.73     25.32 o
  12   2   7       87.00      128.55     27.42 o
  13   2   7       24.30       38.19     27.28 o
  14   2   7      113.15      102.28     35.13 o
  15   2   7        9.20       22.67     19.51 o
 -15   3   7      111.87       80.86     14.52 o
 -14   3   7        2.64        8.82     10.55 o
 -13   3   7      680.64      658.89     26.96 o
 -12   3   7       34.99       31.99      9.91 o
 -11   3   7      441.02      466.43     32.74 o
 -10   3   7      281.72      312.76     16.05 o
  -9   3   7     1764.30     1641.67     33.27 o
  -8   3   7      902.07      925.64     20.83 o
  -7   3   7     3311.66     3323.86     71.95 o
  -6   3   7      165.01      267.36     11.73 o
  -5   3   7     5212.43     5030.02    118.34 o
  -4   3   7       28.05       41.02      3.22 o
  -3   3   7     9630.84     9252.46    338.37 o
  -2   3   7      640.40      915.34     19.44 o
   0   3   7      462.78      503.81     11.85 o
   2   3   7      632.58      998.14     40.79 o
   3   3   7     9787.29     8823.89    378.35 o
   4   3   7       29.12       36.96      7.02 o
   5   3   7     5265.32     5086.85    147.83 o
   6   3   7      172.24      289.74     18.75 o
   7   3   7     3332.26     3400.42    108.90 o
   8   3   7      901.37      942.31     36.46 o
   9   3   7     1856.10     1763.32    156.28 o
  10   3   7      281.24      299.05     23.23 o
  11   3   7      471.70      492.13     42.77 o
  12   3   7       34.21       15.61     28.21 o
  13   3   7      693.51      735.01     48.25 o
  14   3   7        2.49       11.85     31.66 o
  15   3   7      116.48       20.66     24.48 o
 -14   4   7      127.42      114.62     15.12 o
 -13   4   7        0.15       -2.20      8.82 o
 -12   4   7      412.92      478.44     15.51 o
 -11   4   7        6.62       13.31      7.54 o
 -10   4   7     1280.94     1271.38     27.97 o
  -9   4   7      108.50      127.20     10.19 o
  -8   4   7     3313.02     3527.20     55.62 o
  -7   4   7       92.07       95.81      7.93 o
  -6   4   7     2554.13     2373.16     36.52 o
  -5   4   7      100.10       81.45      4.62 o
  -4   4   7    10670.87    10444.47    438.07 o
  -3   4   7     2374.04     1995.77     37.96 o
  -1   4   7     1647.82     1609.33     31.85 o
   0   4   7    14622.36    14256.86    540.85 o
   1   4   7     1645.66     1679.09     28.43 o
   3   4   7     2351.09     2130.41     45.09 o
   5   4   7      105.04       85.86      8.20 o
   6   4   7     2477.88     2440.31    123.00 o
   7   4   7       91.29       85.16     19.70 o
   8   4   7     3263.36     3129.89    170.02 o
   9   4   7      107.56      132.77     16.70 o
  10   4   7     1250.11     1315.15    178.16 o
  11   4   7        7.10        7.87     14.94 o
  12   4   7      425.27      491.44     29.50 o
  13   4   7        0.15       26.31     16.70 o
  14   4   7      127.88      105.81     20.69 o
 -14   5   7        1.01       -7.73     11.81 o
 -13   5   7       72.54       66.69      8.92 o
 -12   5   7       11.16       26.09      6.70 o
 -11   5   7       92.37       86.62      7.92 o
 -10   5   7      104.53      131.46      9.54 o
  -9   5   7      284.50      245.28      8.93 o
  -8   5   7      449.96      561.72     16.04 o
  -7   5   7     1170.96     1200.96     24.63 o
  -6   5   7      239.97      255.58      9.06 o
  -5   5   7     2090.73     1901.92     36.34 o
  -4   5   7      721.90      683.07     21.60 o
  -3   5   7      716.77      857.47     19.04 o
  -2   5   7     1268.69     1305.60     27.41 o
  -1   5   7     2942.93     3006.63     55.16 o
   0   5   7     2630.96     2132.33     40.08 o
   1   5   7     2987.40     3114.56     61.28 o
   2   5   7     1253.79     1369.17     35.32 o
   3   5   7      761.73      963.43     35.57 o
   4   5   7      738.78      751.14     20.49 o
   5   5   7     2047.46     1965.81     58.77 o
   6   5   7      244.18      265.37     12.82 o
   7   5   7     1177.75     1177.74     37.39 o
   8   5   7      445.03      613.08     27.51 o
   9   5   7      303.62      310.65     23.02 o
  10   5   7      103.12      152.08     25.13 o
  11   5   7       80.59      101.51     18.42 o
  12   5   7       11.25       30.52     13.91 o
  13   5   7       69.89       57.43     20.81 o
  14   5   7        1.02      -10.36     26.01 o
 -14   6   7      191.80      180.23     25.01 o
 -13   6   7        1.59        2.37     12.13 o
 -12   6   7      440.77      455.38     14.32 o
 -11   6   7       53.03       62.88      7.22 o
 -10   6   7     1102.17     1082.92     26.41 o
  -9   6   7      128.41      148.24     10.50 o
  -8   6   7     2460.62     2666.42     80.36 o
  -7   6   7       31.14       41.77      5.51 o
  -6   6   7     2989.91     2714.18     59.52 o
  -5   6   7      581.35      484.68     12.76 o
  -3   6   7     1015.82      728.03     15.64 o
  -1   6   7      161.96      194.15     10.08 o
   0   6   7     2951.14     3323.40     73.40 o
   1   6   7      164.80      219.47      9.16 o
   2   6   7    13496.31    13353.64    497.93 o
   3   6   7      998.85      760.82     31.95 o
   5   6   7      585.20      478.40     15.38 o
   6   6   7     2998.30     2747.76     53.01 o
   7   6   7       31.00       32.91      9.60 o
   8   6   7     2437.83     2718.03     77.30 o
   9   6   7      128.23      146.29     15.24 o
  10   6   7     1123.30     1046.91     40.15 o
  11   6   7       54.12       58.04     18.24 o
  12   6   7      452.36      411.87     27.32 o
  13   6   7        1.51       15.73     20.98 o
  14   6   7      186.46      186.80     36.40 o
 -13   7   7        0.28        1.99     12.03 o
 -12   7   7       26.13       41.21     15.79 o
 -11   7   7      132.74      148.76      7.20 o
 -10   7   7       26.59       33.80      5.92 o
  -9   7   7      116.62      139.33      8.97 o
  -8   7   7      253.41      296.72     22.91 o
  -7   7   7      110.37      136.48     12.04 o
  -6   7   7      115.83      115.26      6.74 o
  -5   7   7      672.07      661.55     25.25 o
  -4   7   7       64.45       75.45      5.72 o
  -3   7   7      365.45      290.19     12.56 o
  -2   7   7      258.82      223.80     10.12 o
  -1   7   7      810.35      707.53     16.91 o
   0   7   7     1605.74     1510.86     36.19 o
   1   7   7      787.99      721.16     17.81 o
   2   7   7      261.46      236.98     12.41 o
   3   7   7      358.03      321.23      9.85 o
   4   7   7       59.32       80.10      8.41 o
   5   7   7      689.54      697.19     19.44 o
   6   7   7      114.86      128.84      8.97 o
   7   7   7      115.10      136.27     12.36 o
   8   7   7      259.05      297.13     15.30 o
   9   7   7      116.00      116.49     11.94 o
  10   7   7       25.94       55.75     19.52 o
  11   7   7      138.89      136.08     24.61 o
  12   7   7       25.84       24.36     22.02 o
  13   7   7        0.20       18.91     32.80 o
 -13   8   7        0.84        7.26     11.87 o
 -12   8   7      236.47      228.71     17.44 o
 -11   8   7       32.43       64.88     10.51 o
 -10   8   7     1219.12     1198.36     27.96 o
  -9   8   7       76.97      103.05     11.67 o
  -8   8   7     1010.07     1064.54     24.32 o
  -7   8   7       51.06       28.94      7.09 o
  -6   8   7      792.84      755.23     43.42 o
  -5   8   7      273.31      245.23      8.97 o
  -4   8   7     4013.38     4562.79     83.50 o
  -3   8   7      865.50      769.61     17.68 o
  -2   8   7     5868.35     5794.43    100.92 o
  -1   8   7       31.83       43.12      5.50 o
   0   8   7       77.18       66.67      8.15 o
   1   8   7       32.06       48.14      7.22 o
   2   8   7     5746.89     5584.74    129.06 o
   3   8   7      859.98      880.55     31.45 o
   4   8   7     4144.83     4887.94    285.60 o
   5   8   7      270.61      267.46     20.24 o
   6   8   7      838.36      834.96     37.33 o
   7   8   7       51.62       40.37      9.01 o
   8   8   7      978.73     1027.32     30.68 o
   9   8   7       76.64       85.75     17.65 o
  10   8   7     1204.80     1306.02     53.44 o
  11   8   7       33.88       18.16     11.55 o
  12   8   7      231.06      162.82     42.16 o
  13   8   7        0.87       25.04     30.15 o
 -12   9   7       12.74        3.89     15.93 o
 -11   9   7      114.33      158.23     23.70 o
 -10   9   7       15.29        0.99      7.12 o
  -9   9   7      257.99      283.20     14.40 o
  -8   9   7       13.55       15.18      7.54 o
  -7   9   7      165.67      181.19     10.65 o
  -6   9   7       46.61       46.12      9.12 o
  -5   9   7      527.64      542.24     13.93 o
  -4   9   7       91.23       77.89      6.19 o
  -3   9   7      923.21      928.19     28.25 o
  -2   9   7       98.66       73.35      8.32 o
  -1   9   7      772.87      571.04     19.31 o
   0   9   7      205.01      206.52      8.83 o
   1   9   7      762.25      570.85     17.22 o
   2   9   7       98.05       65.30      6.03 o
   3   9   7      895.65      942.90     24.14 o
   4   9   7       94.14       98.77      7.10 o
   5   9   7      559.14      635.40     42.63 o
   6   9   7       47.56       51.23      6.60 o
   7   9   7      158.26      193.75     15.00 o
   8   9   7       14.02       20.06     12.34 o
   9   9   7      250.90      249.09     17.52 o
  10   9   7       15.21       12.11     13.13 o
  11   9   7      120.01      158.40     17.62 o
  12   9   7       12.32       18.52     22.29 o
 -12  10   7      102.47       69.40     14.63 o
 -11  10   7       35.12       17.95     14.50 o
 -10  10   7      393.57      385.67     23.89 o
  -9  10   7        0.96        5.20      7.08 o
  -8  10   7      360.55      365.71     14.74 o
  -7  10   7       33.95       23.66      6.72 o
  -6  10   7      152.75      125.20      8.77 o
  -5  10   7      572.82      594.02     26.51 o
  -4  10   7     1524.62     1488.79     29.70 o
  -3  10   7      181.16      189.19      9.92 o
  -2  10   7     1279.69     1457.11     43.83 o
  -1  10   7       76.35      122.67      8.93 o
   0  10   7      238.28      258.27     11.64 o
   1  10   7       77.99      129.49      8.67 o
   2  10   7     1261.49     1484.31     38.39 o
   3  10   7      174.03      186.76      8.98 o
   4  10   7     1535.38     1636.25     48.99 o
   5  10   7      576.23      650.15     35.85 o
   6  10   7      153.31      145.63     12.33 o
   7  10   7       33.33       21.48     10.30 o
   8  10   7      360.07      350.82     30.06 o
   9  10   7        0.94        0.88     10.92 o
  10  10   7      405.04      346.70     27.19 o
  11  10   7       35.60       44.50     30.93 o
  12  10   7      104.07       96.41     35.85 o
 -11  11   7      212.05      169.54     24.56 o
 -10  11   7        2.03       -5.80     11.59 o
  -9  11   7      542.77      551.42     30.00 o
  -8  11   7        5.54       -1.28     11.31 o
  -7  11   7      517.81      547.78     33.39 o
  -6  11   7       79.94       63.18      9.23 o
  -5  11   7      746.91      696.85     20.73 o
  -4  11   7       64.90       64.34      8.22 o
  -3  11   7     1071.94     1208.02     26.53 o
  -2  11   7       52.86       53.75      8.52 o
  -1  11   7     1273.70     1309.41     41.77 o
   0  11   7        1.62       11.00      7.35 o
   1  11   7     1290.35     1324.13     71.08 o
   2  11   7       51.73       67.18      8.29 o
   3  11   7     1077.76     1216.24     60.35 o
   4  11   7       63.32       86.34      6.90 o
   5  11   7      715.51      788.97     28.87 o
   6  11   7       81.20       33.38     13.84 o
   7  11   7      517.87      550.23     27.93 o
   8  11   7        5.77        6.55     13.30 o
   9  11   7      537.73      511.78     29.48 o
  10  11   7        2.04       -7.51     18.29 o
  11  11   7      211.48      243.33     40.27 o
 -10  12   7       49.41       31.08     14.34 o
  -9  12   7        1.59       -0.54     11.33 o
  -8  12   7       12.52       22.54     10.19 o
  -7  12   7        8.18        8.96     12.27 o
  -6  12   7      133.34      133.14     15.28 o
  -5  12   7       11.66       20.34      9.53 o
  -4  12   7      143.64      145.31     13.94 o
  -3  12   7       24.99       12.33      8.62 o
  -2  12   7       59.03       71.37     13.09 o
  -1  12   7      154.50      167.11     11.68 o
   0  12   7       31.12       37.99      8.96 o
   1  12   7      157.62      177.60     11.46 o
   2  12   7       57.20       71.44      8.83 o
   3  12   7       23.03       23.84      6.73 o
   4  12   7      151.85      151.59      9.21 o
   5  12   7       12.46       19.16      5.69 o
   6  12   7      137.00      129.60     18.61 o
   7  12   7        7.47       14.81     10.89 o
   8  12   7       14.16       17.38     12.02 o
   9  12   7        1.48        4.10     12.12 o
  10  12   7       50.40       10.71     18.10 o
  -9  13   7      270.22      258.53     22.35 o
  -8  13   7        0.21       18.07     19.19 o
  -7  13   7      378.11      321.54     22.28 o
  -6  13   7        3.29       -7.73     15.84 o
  -5  13   7      773.59      763.78     24.91 o
  -4  13   7        8.66       24.30      9.04 o
  -3  13   7      983.94      941.43     64.27 o
  -2  13   7       14.45        9.40      9.65 o
  -1  13   7      997.69      988.31     39.82 o
   0  13   7       14.70        7.62      9.01 o
   1  13   7      998.87     1040.67     40.99 o
   2  13   7       13.89       23.32      8.84 o
   3  13   7      967.73     1040.43     36.16 o
   4  13   7        8.79       15.45      7.38 o
   5  13   7      780.40      851.06     52.66 o
   6  13   7        3.18       12.44     13.34 o
   7  13   7      375.17      348.67     23.64 o
   8  13   7        0.24       -1.16     16.10 o
   9  13   7      270.71      241.11     41.34 o
  -8  14   7       20.56       -2.30     15.50 o
  -7  14   7        6.71       15.27     15.84 o
  -6  14   7       45.36       39.89     13.24 o
  -5  14   7        0.16       10.48     11.82 o
  -4  14   7       61.83       48.64     10.91 o
  -3  14   7       48.72       40.09     10.29 o
  -2  14   7       56.06       52.97      9.31 o
  -1  14   7       59.67       55.11     11.30 o
   0  14   7        4.98       -5.21     10.07 o
   1  14   7       59.49       26.56      9.66 o
   2  14   7       56.47       59.46      9.89 o
   3  14   7       48.05       52.47      8.32 o
   4  14   7       61.50       78.48     10.26 o
   5  14   7        0.11       -5.06     10.19 o
   6  14   7       45.47       28.84     21.21 o
   7  14   7        6.12      -18.88     30.01 o
   8  14   7       20.16       30.32     25.52 o
  -7  15   7      171.34      168.71     23.39 o
  -6  15   7        8.87       -9.58     15.41 o
  -5  15   7      370.07      343.81     49.52 o
  -4  15   7        7.55      -19.55     27.17 o
  -3  15   7      352.51      354.40     56.99 o
  -2  15   7        2.74        6.66     15.15 o
  -1  15   7      492.11      462.41     28.76 o
   0  15   7        4.60       25.45     16.80 o
   1  15   7      490.93      435.37     41.24 o
   2  15   7        2.56        4.84     11.89 o
   3  15   7      355.37      342.47     26.72 o
   4  15   7        7.76       10.03      6.52 o
   5  15   7      372.14      317.20     48.36 o
   6  15   7        8.93       24.41     22.66 o
   7  15   7      166.99      114.74     47.43 o
  -5  16   7        0.00        1.19     39.11 o
  -4  16   7       75.22      115.82     37.32 o
  -3  16   7        8.32        5.07     49.55 o
  -2  16   7      120.36       92.38     16.03 o
  -1  16   7       22.68       28.80     17.37 o
   0  16   7      223.75      200.41     19.10 o
   1  16   7       23.38       28.69     15.22 o
   2  16   7      119.85      128.74     32.00 o
   3  16   7        8.26        1.27     16.92 o
   4  16   7       77.61       55.49     12.71 o
   5  16   7        0.00      -40.68     40.68 o
   0  17   7        0.93       -3.76     21.88 o
 -15   0   8       32.43       41.44     19.46 o
 -14   0   8      333.84      290.45     24.62 o
 -13   0   8       12.14        4.17     18.09 o
 -12   0   8      689.52      758.80     29.00 o
 -11   0   8      142.17       96.52     15.91 o
 -10   0   8     2140.04     2260.61     58.71 o
  -9   0   8      850.86     1098.73     34.02 o
  -8   0   8     4497.81     4248.40    127.37 o
  -7   0   8      635.67      659.47     22.80 o
  -6   0   8     2643.13     2539.28     52.44 o
  -5   0   8       22.52        6.45      5.19 o
  -4   0   8     5043.08     4193.56     98.96 o
  -3   0   8      677.96      716.33     22.56 o
  -2   0   8     2302.72     1933.09     63.70 o
  -1   0   8      486.91      499.17     62.48 o
   0   0   8     5115.48     4678.52    229.36 o
   1   0   8      490.29      506.10     24.25 o
   2   0   8     2580.37     2434.57    117.73 o
   3   0   8      676.20      811.48     32.44 o
   4   0   8     4949.67     4478.16    124.82 o
   5   0   8       21.76       -3.16     14.71 o
   6   0   8     2348.40     2416.73     80.31 o
   7   0   8      643.13      634.33     35.89 o
   8   0   8     4568.64     4208.77    193.76 o
   9   0   8      849.62     1052.80     60.28 o
  10   0   8     2097.50     2196.20    103.65 o
  11   0   8      141.50      136.86     23.84 o
  12   0   8      694.06      902.11     58.24 o
 -15   1   8       33.24       25.71     10.82 o
 -14   1   8        0.31       19.63     10.92 o
 -13   1   8       65.75       69.36     10.69 o
 -12   1   8        5.31       13.83     11.00 o
 -11   1   8       67.09       62.04      9.44 o
 -10   1   8       18.93       31.34      8.52 o
  -9   1   8        8.38       19.46      8.13 o
  -8   1   8        1.21       27.49      6.75 o
  -7   1   8        3.84        9.08      7.55 o
  -6   1   8      385.44      389.09     12.71 o
  -5   1   8     1365.07     1411.61     21.79 o
  -4   1   8      435.79      479.97     10.63 o
  -3   1   8     1533.98     1504.75     30.11 o
  -2   1   8      507.50      494.27     12.63 o
  -1   1   8      333.66      345.85      9.78 o
   0   1   8       48.75       52.96      7.00 o
   1   1   8      324.91      343.83     13.46 o
   2   1   8      509.08      572.15     13.57 o
   3   1   8     1452.88     1521.88     33.58 o
   4   1   8      434.39      525.29     14.32 o
   5   1   8     1287.31     1371.82     33.32 o
   6   1   8      384.10      368.09     13.26 o
   7   1   8        8.44        3.57      8.08 o
   8   1   8        1.21       20.43     25.31 o
   9   1   8       10.88       27.24     11.77 o
  10   1   8       19.11       34.68     22.78 o
  11   1   8       65.06       88.71     25.99 o
  12   1   8        5.37       16.09     26.69 o
  13   1   8       64.92       66.87     21.93 o
  14   1   8        0.31       38.09     31.36 o
 -14   2   8      236.17      209.17     13.98 o
 -13   2   8       18.15       28.19     10.01 o
 -12   2   8      851.23      912.93     23.67 o
 -11   2   8       99.34       81.52      8.73 o
 -10   2   8     1514.01     1702.52     34.16 o
  -9   2   8      540.16      573.64     15.47 o
  -8   2   8     3295.50     3114.46     54.50 o
  -7   2   8      281.22      322.92     11.44 o
  -6   2   8     3177.15     3179.88     43.64 o
  -5   2   8      702.80      585.00     11.58 o
  -4   2   8     5270.59     4348.05    103.99 o
  -3   2   8      521.11      544.21     14.95 o
  -2   2   8     3726.00     3623.57     68.65 o
  -1   2   8     1097.25     1137.29     25.97 o
   1   2   8     1070.93     1056.40     25.59 o
   2   2   8     3790.76     4252.90    123.24 o
   3   2   8      519.21      647.76     18.42 o
   4   2   8     5508.95     4942.28    142.88 o
   5   2   8      698.97      632.86     22.07 o
   6   2   8     3180.51     3366.30    107.99 o
   7   2   8      272.99      285.74     24.35 o
   8   2   8     3376.43     3423.16    150.77 o
   9   2   8      540.79      624.55     38.67 o
  10   2   8     1495.97     1846.83     97.12 o
  11   2   8       98.85      104.29     28.24 o
  12   2   8      868.03     1075.74     77.98 o
  13   2   8       18.60      -23.22     29.94 o
  14   2   8      237.00       84.15     32.25 o
 -14   3   8       16.38       20.36     12.02 o
 -13   3   8      295.16      263.43     13.31 o
 -12   3   8       32.91       38.28      9.56 o
 -11   3   8      601.70      610.95     24.53 o
 -10   3   8      157.39      152.49      8.03 o
  -9   3   8      634.61      600.74     21.02 o
  -8   3   8        5.07       35.54      8.23 o
  -7   3   8     2975.48     3073.34     58.30 o
  -6   3   8       14.78       20.70      3.55 o
  -5   3   8     3423.56     3246.66     50.11 o
  -4   3   8      261.95      212.33      8.12 o
  -3   3   8     1971.43     1924.74     37.50 o
  -2   3   8      844.18      852.79     19.07 o
  -1   3   8     4327.42     3892.75     77.46 o
   0   3   8     1485.78     1782.39     46.58 o
   1   3   8     4385.00     4111.17     98.80 o
   2   3   8      850.73      902.63     25.94 o
   3   3   8     1935.76     2056.84     79.65 o
   4   3   8      264.99      226.11     21.77 o
   5   3   8     3476.00     3566.24     75.63 o
   6   3   8       14.21       11.70      8.61 o
   7   3   8     2959.85     2935.14    100.13 o
   8   3   8        5.15        6.78     14.74 o
   9   3   8      612.42      667.91     38.02 o
  10   3   8      158.21      172.56     28.65 o
  11   3   8      573.55      710.43     44.68 o
  12   3   8       33.52       99.73     30.93 o
  13   3   8      283.06      204.96     33.77 o
  14   3   8       16.44        2.26     21.12 o
 -14   4   8       89.52       69.08     14.11 o
 -13   4   8        5.31       -7.57      8.28 o
 -12   4   8      400.09      367.81     13.46 o
 -11   4   8      360.36      346.08     19.97 o
 -10   4   8      370.33      336.37     11.56 o
  -9   4   8      137.53      137.07      7.48 o
  -8   4   8     1402.17     1374.36     24.75 o
  -7   4   8      792.70      707.68     19.67 o
  -6   4   8      698.87      658.22     12.02 o
  -5   4   8       49.32       63.93      4.21 o
  -4   4   8     5844.69     5412.46    175.11 o
  -3   4   8      363.40      297.69     10.75 o
  -2   4   8     4744.75     4408.45     89.52 o
  -1   4   8      182.94      182.63      7.30 o
   0   4   8     7320.34     6898.77    154.43 o
   1   4   8      192.59      223.90     11.22 o
   2   4   8     4640.21     4739.23    149.79 o
   3   4   8      362.05      329.35     19.19 o
   4   4   8     5786.74     5790.76    300.83 o
   5   4   8       48.61       73.40      8.73 o
   6   4   8      670.40      674.20     46.25 o
   7   4   8      788.42      804.41     37.29 o
   8   4   8     1441.78     1447.86    176.33 o
   9   4   8      138.98      142.34     28.43 o
  10   4   8      362.67      332.19     31.21 o
  11   4   8      357.61      327.74     26.36 o
  12   4   8      406.03      383.11     26.53 o
  13   4   8        5.42       24.28     17.86 o
  14   4   8       90.78       84.57     38.85 o
 -14   5   8        7.53        2.43     12.42 o
 -13   5   8      387.74      387.02     20.24 o
 -12   5   8       42.20       31.55      8.19 o
 -11   5   8      612.13      685.60     16.02 o
 -10   5   8      214.08      191.75      8.89 o
  -9   5   8     1345.47     1330.87     43.35 o
  -8   5   8      140.97      168.54      6.89 o
  -7   5   8     5182.91     5668.17    157.02 o
  -6   5   8      115.73      143.13      6.78 o
  -5   5   8     4680.20     5077.15     89.28 o
  -4   5   8      106.43      111.41      4.27 o
  -3   5   8     3786.29     3697.59     74.73 o
  -2   5   8      288.02      290.06      9.69 o
  -1   5   8    11834.05    11698.75    415.22 o
   0   5   8     2173.38     1842.84     30.78 o
   2   5   8      285.45      319.37     10.13 o
   3   5   8     3863.61     4167.26    136.07 o
   4   5   8      107.11      127.30      9.48 o
   5   5   8     4661.12     5331.70    166.90 o
   6   5   8      116.05      148.95     12.42 o
   7   5   8     5187.63     5594.13    150.25 o
   8   5   8      139.82      171.93     15.25 o
   9   5   8     1362.26     1378.48     70.20 o
  10   5   8      214.41      183.28     16.97 o
  11   5   8      618.88      689.79     43.16 o
  12   5   8       42.62       43.36     17.99 o
  13   5   8      379.27      404.15     91.04 o
  14   5   8        7.51      -15.70     28.84 o
 -14   6   8        2.23       24.35     21.98 o
 -13   6   8        7.23       14.42     15.67 o
 -12   6   8        3.55       -2.35      6.86 o
 -11   6   8       50.96       48.64      6.38 o
 -10   6   8       37.11       46.66      6.29 o
  -9   6   8       37.09       59.40      7.36 o
  -8   6   8       39.20       40.41      5.04 o
  -7   6   8      438.67      316.54     12.66 o
  -6   6   8      431.56      459.59     13.82 o
  -5   6   8      468.84      391.44     14.59 o
  -4   6   8     1037.30     1001.41     25.23 o
  -3   6   8      627.08      709.44     16.94 o
  -2   6   8      991.03      792.75     19.91 o
  -1   6   8     1780.14     1869.91     36.00 o
   0   6   8      235.09      255.15      9.82 o
   1   6   8     1757.23     1905.67     48.97 o
   2   6   8      975.50      885.45     23.00 o
   3   6   8      625.89      822.11     31.66 o
   4   6   8     1041.85     1099.85     38.67 o
   5   6   8      464.77      415.99     21.60 o
   6   6   8      424.81      457.60     26.09 o
   7   6   8      437.72      358.44     18.45 o
   8   6   8       39.23       20.43     11.64 o
   9   6   8       37.71       33.68     15.45 o
  10   6   8       33.61       12.28     16.51 o
  11   6   8       51.02       72.11     18.09 o
  12   6   8        3.82       -7.74     16.83 o
  13   6   8        7.40       37.98     22.18 o
  14   6   8        1.91        6.40     30.67 o
 -13   7   8      254.35      234.84     23.34 o
 -12   7   8       15.21       16.96     12.98 o
 -11   7   8      407.96      417.10     19.38 o
 -10   7   8       13.75        8.91      5.24 o
  -9   7   8      834.33      811.22     41.67 o
  -8   7   8       77.97       63.19      7.17 o
  -7   7   8     4267.25     4652.65    171.09 o
  -6   7   8       88.80      101.14      7.30 o
  -5   7   8     3967.52     4707.89     92.13 o
  -4   7   8      989.53      890.74     17.90 o
  -3   7   8     2692.47     3034.61     53.88 o
  -2   7   8      210.49      204.68      8.15 o
  -1   7   8    11888.62    11185.93    406.70 o
   0   7   8      839.74      995.64     33.31 o
   2   7   8      203.91      218.72      9.18 o
   3   7   8     2802.45     3479.64    135.62 o
   4   7   8      988.47      978.10     52.72 o
   5   7   8     3960.18     4493.40    114.03 o
   6   7   8       90.04      109.33      9.03 o
   7   7   8     4300.53     4726.26    117.37 o
   8   7   8       77.28       54.81     16.07 o
   9   7   8      855.05      792.17     31.04 o
  10   7   8       14.53       -1.73     14.14 o
  11   7   8      405.90      399.83     27.00 o
  12   7   8       15.78       34.84     21.38 o
  13   7   8      250.79      405.61     72.70 o
 -13   8   8       26.58       30.70     19.21 o
 -12   8   8       82.02       71.12     13.18 o
 -11   8   8       10.80       10.24     11.87 o
 -10   8   8      179.18      217.61     11.41 o
  -9   8   8       21.45       16.86      7.61 o
  -8   8   8       17.98        9.09      6.81 o
  -7   8   8      138.36       88.82      7.52 o
  -6   8   8     1315.74     1281.43     44.99 o
  -5   8   8       26.10       37.52      7.37 o
  -4   8   8      255.74      205.81      8.41 o
  -3   8   8       87.90       66.14      6.53 o
  -2   8   8     1559.56     1458.22     30.28 o
  -1   8   8      187.20      214.11      9.44 o
   0   8   8      680.36      730.26     29.09 o
   1   8   8      184.97      212.92      9.31 o
   2   8   8     1569.75     1567.10     69.09 o
   3   8   8       86.07       89.53      9.03 o
   4   8   8      252.51      225.40     13.59 o
   5   8   8       26.55       28.01      7.56 o
   6   8   8     1364.46     1272.38     30.43 o
   7   8   8      137.77      113.79     13.32 o
   8   8   8       25.32       13.96     10.44 o
   9   8   8       21.67       15.28     13.45 o
  10   8   8      194.32      225.44     22.54 o
  11   8   8       10.48       15.44     17.09 o
  12   8   8       88.05       51.71     23.94 o
  13   8   8       26.86       43.96     21.35 o
 -12   9   8        3.69       13.53     14.86 o
 -11   9   8      268.91      273.44     19.22 o
 -10   9   8       28.39        6.00      8.51 o
  -9   9   8      256.39      255.77     11.52 o
  -8   9   8       33.21       27.14      8.01 o
  -7   9   8      942.40      903.84     39.43 o
  -6   9   8       50.11       50.38      8.74 o
  -5   9   8      902.12      887.30     26.27 o
  -4   9   8       66.18       80.28      7.78 o
  -3   9   8      674.01      783.11     17.67 o
  -2   9   8      284.73      254.66      9.18 o
  -1   9   8     2957.24     3033.65     69.50 o
   0   9   8       42.25       54.06     10.57 o
   1   9   8     3077.60     3279.23    118.96 o
   2   9   8      277.46      269.47      9.84 o
   3   9   8      668.83      875.81     42.41 o
   4   9   8       69.81       90.79      8.06 o
   5   9   8      805.42      893.96     35.83 o
   6   9   8       50.66       53.64      7.69 o
   7   9   8      949.16      891.52     34.74 o
   8   9   8       32.16       46.27     13.91 o
   9   9   8      262.25      267.69     16.16 o
  10   9   8       27.92      -18.78     18.78 o
  11   9   8      264.48      307.02     42.73 o
  12   9   8        3.96      -28.59     37.21 o
 -12  10   8       89.59      106.46     29.52 o
 -11  10   8       27.13       -9.37     15.58 o
 -10  10   8      402.54      437.46     27.58 o
  -9  10   8        8.03        1.28      7.40 o
  -8  10   8      261.93      283.77     12.92 o
  -7  10   8      110.98      106.96     11.33 o
  -6  10   8      224.27      188.22     15.90 o
  -5  10   8       39.14       43.44      6.60 o
  -4  10   8      727.54      733.31     17.63 o
  -3  10   8       15.35       40.48      6.91 o
  -2  10   8     1070.55     1149.04     25.10 o
  -1  10   8        8.24       31.03      7.62 o
   0  10   8      298.68      332.77     12.97 o
   1  10   8        8.10       20.11      8.04 o
   2  10   8     1081.62     1151.85     37.79 o
   3  10   8       15.74       37.54      6.55 o
   4  10   8      708.19      746.68     28.82 o
   5  10   8       39.03       49.35      8.40 o
   6  10   8      233.55      195.27     11.26 o
   7  10   8      112.03      131.87     13.61 o
   8  10   8      248.64      232.50     16.91 o
   9  10   8        8.03      -11.80     13.30 o
  10  10   8      403.48      447.84     24.57 o
  11  10   8       26.64       60.58     33.38 o
  12  10   8       89.74      121.80     31.48 o
 -11  11   8       60.37       65.05     12.82 o
 -10  11   8        4.29      -12.08     12.08 o
  -9  11   8       59.07       40.37     10.69 o
  -8  11   8        1.47       -0.62      8.19 o
  -7  11   8      368.13      311.72     12.91 o
  -6  11   8       80.59       66.72      7.71 o
  -5  11   8      226.38      260.03     11.24 o
  -4  11   8       84.93      114.76     11.00 o
  -3  11   8      314.84      365.05     16.32 o
  -2  11   8       63.01       67.85      9.60 o
  -1  11   8      369.38      367.01     16.37 o
   0  11   8        0.01        6.52      8.02 o
   1  11   8      382.87      395.56     14.77 o
   2  11   8       59.73       56.84      7.24 o
   3  11   8      307.61      386.88     12.17 o
   4  11   8       86.65      107.03      8.49 o
   5  11   8      229.46      272.79     16.63 o
   6  11   8       81.76       77.55     10.87 o
   7  11   8      379.44      359.61     24.55 o
   8  11   8        1.61        2.29     14.01 o
   9  11   8       63.60       67.00     15.09 o
  10  11   8        4.00       37.08     35.83 o
  11  11   8       59.86       61.15     39.56 o
 -10  12   8      337.87      265.37     24.06 o
  -9  12   8        0.14       -4.39     18.17 o
  -8  12   8      334.67      342.09     25.49 o
  -7  12   8        0.51       -1.34     11.35 o
  -6  12   8      621.33      594.95     20.74 o
  -5  12   8       24.63        8.86      9.09 o
  -4  12   8     1278.21     1398.68     50.47 o
  -3  12   8       16.51       12.25      8.86 o
  -2  12   8      964.34      965.63     59.50 o
  -1  12   8       90.21       92.93      9.45 o
   0  12   8      460.64      562.09     22.78 o
   1  12   8       89.44       97.02      9.67 o
   2  12   8      967.76     1007.43     31.49 o
   3  12   8       16.33       13.25      8.41 o
   4  12   8     1277.63     1461.91     58.58 o
   5  12   8       25.01       15.54      6.45 o
   6  12   8      622.98      537.54     23.33 o
   7  12   8        0.46        9.95     14.69 o
   8  12   8      324.52      325.69     24.31 o
   9  12   8        0.13       -6.45     21.06 o
  10  12   8      332.66      352.47     52.15 o
  -9  13   8        2.81      -11.89     23.21 o
  -8  13   8       10.00        5.54     14.85 o
  -7  13   8       12.77       27.04     15.70 o
  -6  13   8        7.45        9.09      9.83 o
  -5  13   8       35.39       26.20     10.67 o
  -4  13   8        3.34       -3.78      9.96 o
  -3  13   8        0.57        9.72      8.89 o
  -2  13   8        9.09        7.60     10.23 o
  -1  13   8       13.43        0.52     12.67 o
   0  13   8       91.97      106.50     10.26 o
   1  13   8       12.95       24.31     11.00 o
   2  13   8        9.30       20.56      8.33 o
   3  13   8        0.59       11.41      7.64 o
   4  13   8        2.82        7.94      7.24 o
   5  13   8       35.39       29.76      6.58 o
   6  13   8        7.30       28.02     14.26 o
   7  13   8       12.82        9.08     17.26 o
   8  13   8        9.67      -13.95     16.62 o
   9  13   8        2.84       10.07     46.66 o
  -8  14   8      184.60      190.20     24.70 o
  -7  14   8        6.65        6.23     14.14 o
  -6  14   8      296.31      238.76     21.84 o
  -5  14   8        1.01       -5.72     10.93 o
  -4  14   8      627.59      604.35     45.74 o
  -3  14   8        7.70       11.04     10.62 o
  -2  14   8      836.36      870.98     49.29 o
  -1  14   8       14.42       10.51     10.72 o
   0  14   8     1036.17      998.06     55.90 o
   1  14   8       13.83        9.88     10.73 o
   2  14   8      824.97      856.20     60.64 o
   3  14   8        7.92       16.19     12.05 o
   4  14   8      620.52      673.96     56.21 o
   5  14   8        1.13        9.02      6.62 o
   6  14   8      292.24      291.87     26.10 o
   7  14   8        6.38        2.22     18.13 o
   8  14   8      179.40      163.16     36.34 o
  -6  15   8        0.13       -5.91     21.22 o
  -5  15   8       87.75       59.64     22.21 o
  -4  15   8        6.33       55.89     54.62 o
  -3  15   8       77.14       61.26     16.80 o
  -2  15   8        5.59        6.56     14.79 o
  -1  15   8      117.47      122.78     16.79 o
   0  15   8        5.73       -3.59     12.94 o
   1  15   8      114.45      128.94     16.56 o
   2  15   8        5.22        4.47      9.48 o
   3  15   8       79.09       65.58     13.73 o
   4  15   8        6.03       -6.03     13.31 o
   5  15   8       86.57       80.16     14.85 o
   6  15   8        0.09       30.51     22.06 o
  -4  16   8      133.68      140.57     48.39 o
  -3  16   8        0.38       -1.12     28.00 o
  -2  16   8      159.98      163.01     31.70 o
  -1  16   8        2.43       19.68     18.37 o
   0  16   8      129.89      114.27     20.16 o
   1  16   8        2.07        1.02     15.66 o
   2  16   8      158.65      174.43     22.14 o
   3  16   8        0.29       -9.80     15.79 o
   4  16   8      134.29      122.69     31.59 o
 -14   1   9        4.77        1.78     10.05 o
 -13   1   9      497.65      512.53     20.16 o
 -12   1   9       15.29       15.98      8.25 o
 -11   1   9      499.89      512.40     27.18 o
 -10   1   9       24.94        8.94      8.35 o
  -9   1   9     1451.85     1737.98     60.61 o
  -8   1   9      160.28      158.80      8.02 o
  -7   1   9     4527.45     4323.17     79.80 o
  -6   1   9       89.39       63.67      4.70 o
  -5   1   9     3700.58     3628.36     85.31 o
  -4   1   9     1574.80     1481.84     30.36 o
  -3   1   9     3293.55     3034.64     56.75 o
  -2   1   9     1307.46     1503.25     29.48 o
  -1   1   9    11005.29    10519.27    228.74 o
   0   1   9      129.42      135.10      7.05 o
   2   1   9     1357.87     1689.74     49.79 o
   3   1   9     3371.05     3373.82     70.39 o
   4   1   9     1572.74     1510.27     44.25 o
   5   1   9     3660.68     3821.00     80.48 o
   6   1   9       83.33       51.29      5.88 o
   7   1   9     4624.88     4816.14    116.73 o
   8   1   9      163.10      163.16     12.46 o
   9   1   9     1427.28     1653.90     57.83 o
  10   1   9       28.48       20.86     14.58 o
  11   1   9      513.73      517.24     40.20 o
  12   1   9       15.07       31.34     23.09 o
  13   1   9      501.18      419.19     45.42 o
  14   1   9        4.79      -10.92     24.50 o
 -14   2   9       74.84       83.48     12.42 o
 -13   2   9        0.23       12.12     10.29 o
 -12   2   9      144.25      147.75     11.41 o
 -11   2   9       16.62       27.71      8.77 o
 -10   2   9      110.78      137.25     10.44 o
  -9   2   9       18.33       40.42      6.87 o
  -8   2   9      404.19      370.54     11.22 o
  -7   2   9       97.80      125.59      6.06 o
  -6   2   9      603.72      710.44     12.79 o
  -5   2   9      574.37      447.21     11.22 o
  -4   2   9     2865.32     2788.79     52.27 o
  -3   2   9       22.91       51.35      4.71 o
  -2   2   9     4950.67     4781.82     85.22 o
  -1   2   9      293.58      361.39     10.19 o
   1   2   9      294.68      364.10     11.14 o
   2   2   9     4813.03     5095.83    188.66 o
   3   2   9       23.62       66.29      7.65 o
   4   2   9     2713.18     2954.83     70.02 o
   5   2   9      576.80      516.42     19.82 o
   6   2   9      559.75      676.91     24.80 o
   7   2   9       98.79      144.10     14.86 o
   8   2   9      374.52      361.31     29.07 o
   9   2   9       19.13       23.03     19.01 o
  10   2   9      103.07      134.10     25.52 o
  11   2   9       16.37       18.25     22.43 o
  12   2   9      151.00      178.81     33.74 o
  13   2   9        0.23       28.67     36.79 o
  14   2   9       72.47       47.62     30.80 o
 -14   3   9        3.53       10.46      9.98 o
 -13   3   9      284.98      277.33     25.49 o
 -12   3   9       38.58       23.62      7.96 o
 -11   3   9      609.04      580.32     17.03 o
 -10   3   9       31.46       14.33      7.13 o
  -9   3   9     1248.39     1226.53     24.35 o
  -8   3   9      143.95      158.67      8.90 o
  -7   3   9     3042.01     3183.64    122.78 o
  -6   3   9       64.79       81.06      4.01 o
  -5   3   9     2713.72     2761.28     50.02 o
  -4   3   9      232.33      170.49      8.31 o
  -3   3   9     4929.97     4523.72     82.44 o
  -2   3   9     1785.07     1627.03     33.33 o
   0   3   9     1468.40     1180.55     26.56 o
   1   3   9     8560.39     8556.59    350.13 o
   2   3   9     1787.47     1839.83     49.44 o
   3   3   9     4970.07     5083.03    119.23 o
   4   3   9      229.39      189.22     11.02 o
   5   3   9     2796.22     3214.58     79.33 o
   6   3   9       60.74       75.90     12.24 o
   7   3   9     3060.81     3414.36    104.98 o
   8   3   9      142.30      124.45     21.29 o
   9   3   9     1246.10     1460.76     69.74 o
  10   3   9       29.76       24.42     23.16 o
  11   3   9      616.39      649.80     54.60 o
  12   3   9       37.90       16.82     25.29 o
  13   3   9      286.75      279.04     37.96 o
  14   3   9        3.47       -0.95     45.63 o
 -14   4   9      126.19      145.30     14.01 o
 -13   4   9       33.10       14.42      8.80 o
 -12   4   9      388.81      390.40     23.31 o
 -11   4   9       12.98       25.57      7.61 o
 -10   4   9      843.51      934.02     31.08 o
  -9   4   9       35.88       43.83      7.46 o
  -8   4   9     2191.61     2178.77     37.13 o
  -7   4   9      404.21      418.66     15.60 o
  -6   4   9     4675.67     5033.02    155.68 o
  -5   4   9      573.32      472.63     13.27 o
  -4   4   9     3173.51     2829.17     51.30 o
  -3   4   9      113.06      129.92     11.63 o
  -2   4   9     3801.62     3793.36     76.37 o
  -1   4   9     2977.27     3035.87     56.76 o
   1   4   9     2991.98     3167.66    121.98 o
   2   4   9     3908.34     4000.55     92.92 o
   3   4   9      118.48      149.42      7.37 o
   4   4   9     3115.94     3060.92     79.83 o
   5   4   9      575.65      513.56     27.31 o
   6   4   9     4709.31     5298.88    183.37 o
   7   4   9      407.89      402.79     26.47 o
   8   4   9     2145.51     2135.58    257.85 o
   9   4   9       35.96       16.33     17.16 o
  10   4   9      788.41      918.16     58.97 o
  11   4   9       13.36       43.68     25.93 o
  12   4   9      394.66      464.89     29.97 o
  13   4   9       33.45       53.97     23.36 o
  14   4   9      127.08      107.92     24.06 o
 -14   5   9        2.50      -14.09     14.09 o
 -13   5   9       46.10       23.04      9.44 o
 -12   5   9       23.48       16.34     10.26 o
 -11   5   9       81.18       77.26      7.76 o
 -10   5   9       12.32        0.66      6.91 o
  -9   5   9       60.30       44.90      5.74 o
  -8   5   9       79.70       93.20      6.34 o
  -7   5   9      477.68      497.79     18.98 o
  -6   5   9       60.20       86.63      5.17 o
  -5   5   9      339.29      381.83     18.23 o
  -4   5   9      216.86      190.64     12.02 o
  -3   5   9     1134.52     1066.00     26.23 o
  -2   5   9      224.12      223.91     10.25 o
  -1   5   9      640.85      575.30     15.18 o
   0   5   9     3532.10     3265.83     62.08 o
   1   5   9      605.21      588.59     14.51 o
   2   5   9      211.78      246.56     15.33 o
   3   5   9     1091.07     1111.26     40.47 o
   4   5   9      216.17      222.13     13.91 o
   5   5   9      348.33      407.57     38.59 o
   6   5   9       58.74       90.33     10.75 o
   7   5   9      490.06      509.95     21.71 o
   8   5   9       78.73       88.55     18.16 o
   9   5   9       61.01       36.92     14.08 o
  10   5   9       10.88        6.17     12.75 o
  11   5   9       81.08       91.48     16.57 o
  12   5   9       23.11       12.24     25.06 o
  13   5   9       44.94       74.70     23.88 o
  14   5   9        2.61       14.55     28.97 o
 -13   6   9       17.88       20.70     25.94 o
 -12   6   9      456.72      450.79     18.21 o
 -11   6   9       72.86       87.82      7.55 o
 -10   6   9      422.39      485.44     20.88 o
  -9   6   9       10.27       20.30      5.42 o
  -8   6   9     2082.71     2135.61     35.90 o
  -7   6   9      203.18      241.49     11.77 o
  -6   6   9     4869.58     5589.17    264.46 o
  -5   6   9      952.45      881.50     24.89 o
  -4   6   9     5345.22     5048.14     86.75 o
  -3   6   9     1382.33     1275.70     27.60 o
  -2   6   9     2210.65     2419.82     44.63 o
  -1   6   9     2577.15     2600.80     49.40 o
   1   6   9     2613.13     2713.62     72.66 o
   2   6   9     2168.31     2467.64     53.15 o
   3   6   9     1392.22     1460.67     46.32 o
   4   6   9     5275.14     5099.78    199.87 o
   5   6   9      945.19      925.28     27.29 o
   6   6   9     4913.92     5356.48    164.47 o
   7   6   9      204.54      266.88     14.89 o
   8   6   9     2111.97     2218.96    150.66 o
   9   6   9        9.27        7.76     12.96 o
  10   6   9      392.43      499.15     46.72 o
  11   6   9       73.02       83.93     17.58 o
  12   6   9      462.66      459.77    114.18 o
  13   6   9       17.30       24.70     22.66 o
 -13   7   9       16.69        8.16     16.06 o
 -12   7   9       27.21       13.18     16.86 o
 -11   7   9       20.78       19.94      6.34 o
 -10   7   9       87.70      112.47      8.73 o
  -9   7   9       17.53       37.00      5.79 o
  -8   7   9       17.93       19.03      6.23 o
  -7   7   9      139.66      135.98      7.67 o
  -6   7   9      172.83      169.12      8.31 o
  -5   7   9      714.17      703.60     27.16 o
  -4   7   9      192.11      178.10      7.44 o
  -3   7   9      141.06      139.88      7.68 o
  -2   7   9      601.93      565.32     15.84 o
  -1   7   9      616.51      549.85     25.80 o
   0   7   9      166.58      247.73      8.42 o
   1   7   9      599.23      564.62     15.18 o
   2   7   9      599.98      619.80     24.03 o
   3   7   9      137.92      143.55     10.69 o
   4   7   9      190.92      197.49      9.35 o
   5   7   9      732.67      767.20     23.55 o
   6   7   9      170.20      208.67     12.44 o
   7   7   9      145.23      144.89     11.99 o
   8   7   9       17.37       37.88     13.07 o
   9   7   9       19.47       45.54     15.20 o
  10   7   9       90.65      140.97     20.51 o
  11   7   9       22.09       34.84     14.67 o
  12   7   9       27.58       35.43     19.89 o
  13   7   9       17.22       21.79     24.28 o
 -12   8   9      241.64      261.90     33.01 o
 -11   8   9       60.32       63.11     21.31 o
 -10   8   9      469.85      505.57     33.35 o
  -9   8   9        1.43       10.25      7.00 o
  -8   8   9     1205.41     1293.15     44.00 o
  -7   8   9       92.82       80.46      7.84 o
  -6   8   9      822.33      806.86     17.39 o
  -5   8   9      248.07      241.37      8.68 o
  -4   8   9     1496.25     1321.44     25.97 o
  -3   8   9      967.45      953.11     20.57 o
  -2   8   9     1166.91     1184.43     26.72 o
  -1   8   9      821.74      953.29     21.42 o
   0   8   9     7206.46     6669.43    182.04 o
   1   8   9      825.54      942.77     34.91 o
   2   8   9     1232.74     1319.01     45.77 o
   3   8   9      975.89     1004.82     35.48 o
   4   8   9     1443.25     1380.07     40.45 o
   5   8   9      241.58      281.86      9.64 o
   6   8   9      729.50      855.09     45.76 o
   7   8   9       91.62       96.66     10.63 o
   8   8   9     1199.87     1253.02     51.32 o
   9   8   9        1.53       26.98     17.94 o
  10   8   9      461.51      476.17     45.68 o
  11   8   9       59.33       85.10     17.84 o
  12   8   9      248.57      197.46     40.07 o
 -12   9   9       29.09       38.85     19.18 o
 -11   9   9       99.03       85.39     25.01 o
 -10   9   9        1.39        8.83     10.58 o
  -9   9   9      210.96      224.38     11.26 o
  -8   9   9       18.42       13.11      7.93 o
  -7   9   9       38.25       60.31      6.41 o
  -6   9   9      248.12      250.68     10.16 o
  -5   9   9      304.76      277.55      9.31 o
  -4   9   9       44.06       64.23      6.97 o
  -3   9   9      241.22      215.70      8.84 o
  -2   9   9      259.49      249.06     11.48 o
  -1   9   9     1176.21     1197.80     41.44 o
   0   9   9      167.45      193.45      9.24 o
   1   9   9     1148.64     1211.45     32.78 o
   2   9   9      262.72      262.12     12.20 o
   3   9   9      255.69      277.41     15.29 o
   4   9   9       43.01       59.04      7.36 o
   5   9   9      264.69      277.96     11.61 o
   6   9   9      247.76      284.09     14.81 o
   7   9   9       34.53       60.77     16.03 o
   8   9   9       18.91        0.38     29.15 o
   9   9   9      202.60      218.05     22.90 o
  10   9   9        1.28        7.74     16.02 o
  11   9   9      110.28      167.96     40.18 o
  12   9   9       28.81       10.09     36.42 o
 -11  10   9        0.52       27.21     12.87 o
 -10  10   9      169.00      169.83     26.01 o
  -9  10   9       47.14       27.71      9.82 o
  -8  10   9      333.31      327.50     12.51 o
  -7  10   9       53.38       56.13      5.93 o
  -6  10   9      712.22      767.18     24.41 o
  -5  10   9      121.21      107.53      7.42 o
  -4  10   9      672.86      587.84     19.69 o
  -3  10   9       58.80       69.02      9.03 o
  -2  10   9      331.32      318.27     10.85 o
  -1  10   9       98.63      102.90      7.80 o
   0  10   9      416.92      425.23     28.81 o
   1  10   9       99.72      102.86      8.63 o
   2  10   9      339.73      327.62     12.64 o
   3  10   9       60.58       82.07      7.33 o
   4  10   9      683.42      698.97     40.30 o
   5  10   9      127.81      125.50     10.95 o
   6  10   9      723.80      792.79     32.04 o
   7  10   9       54.80       73.36     41.01 o
   8  10   9      350.19      348.03     25.72 o
   9  10   9       48.13       27.32     19.73 o
  10  10   9      169.59      162.98     51.64 o
  11  10   9        0.52      -34.80     34.80 o
 -11  11   9      178.24      134.44     21.60 o
 -10  11   9        6.42       -4.41     17.15 o
  -9  11   9      459.19      448.23     39.42 o
  -8  11   9        1.53        3.67      7.97 o
  -7  11   9      717.35      729.24     18.58 o
  -6  11   9      145.07      136.60      9.05 o
  -5  11   9     1271.14     1376.85     37.06 o
  -4  11   9       32.49       28.03      7.74 o
  -3  11   9      577.19      563.30     19.63 o
  -2  11   9        8.43        1.59      7.83 o
  -1  11   9      400.10      458.23     22.76 o
   0  11   9        0.48       -2.46      6.62 o
   1  11   9      387.41      454.66     19.58 o
   2  11   9        8.98        9.15      8.01 o
   3  11   9      607.33      580.38     30.85 o
   4  11   9       33.04       18.65      9.16 o
   5  11   9     1304.54     1501.31     68.79 o
   6  11   9      142.31      132.34     10.98 o
   7  11   9      740.02      711.55     57.26 o
   8  11   9        1.50        2.99     15.34 o
   9  11   9      448.70      363.75    133.94 o
  10  11   9        6.48       57.77     37.59 o
  11  11   9      169.00      253.07     61.80 o
 -10  12   9       31.15       13.07     15.44 o
  -9  12   9        4.26      -16.73     16.73 o
  -8  12   9       63.53       54.56     17.04 o
  -7  12   9        1.81        6.23     13.68 o
  -6  12   9       21.78       20.39      9.42 o
  -5  12   9       39.82       21.81     10.31 o
  -4  12   9       30.53       31.19      9.80 o
  -3  12   9       15.57       11.85      8.47 o
  -2  12   9       58.02       48.02     13.02 o
  -1  12   9       33.22       39.66     11.28 o
   0  12   9       83.94       85.14     10.12 o
   1  12   9       31.81       35.58     10.38 o
   2  12   9       63.14       61.60     10.07 o
   3  12   9       16.39       15.57      7.85 o
   4  12   9       31.51       49.62      7.10 o
   5  12   9       38.82       29.47      8.24 o
   6  12   9       22.40       33.35      7.48 o
   7  12   9        2.11       11.38     13.34 o
   8  12   9       66.62       42.96     19.10 o
   9  12   9        4.48      -14.40     37.22 o
  10  12   9       32.10       33.98     38.91 o
  -9  13   9      271.63      190.54     21.22 o
  -8  13   9        8.29       -1.77     19.23 o
  -7  13   9      243.00      239.27     17.43 o
  -6  13   9        8.15        4.37     16.99 o
  -5  13   9      709.89      668.99     37.70 o
  -4  13   9       22.60        4.56      9.89 o
  -3  13   9      904.67      930.79     69.85 o
  -2  13   9       37.73       16.92     11.29 o
  -1  13   9     1108.70     1107.23     32.61 o
   0  13   9       53.48       50.65     10.06 o
   1  13   9     1088.37     1126.81     39.36 o
   2  13   9       37.82        8.30      7.77 o
   3  13   9      900.79      932.76     33.42 o
   4  13   9       21.85        5.86      7.35 o
   5  13   9      690.29      674.36     43.98 o
   6  13   9        8.04        7.15     14.94 o
   7  13   9      242.85      224.95     31.07 o
   8  13   9        8.01       -0.59     19.23 o
   9  13   9      267.56      281.83     49.71 o
  -7  14   9        5.34       -9.39     24.46 o
  -6  14   9        7.14       23.48     18.59 o
  -5  14   9       23.81        3.73     14.70 o
  -4  14   9       36.64       34.83     12.52 o
  -3  14   9        2.11       10.66     10.78 o
  -2  14   9       26.72       17.53      9.76 o
  -1  14   9        1.70       -7.18     11.88 o
   0  14   9        8.35       17.92     11.64 o
   1  14   9        1.86      -10.08     10.08 o
   2  14   9       24.80       22.22      8.93 o
   3  14   9        2.07        4.36      9.81 o
   4  14   9       35.75       46.86      9.60 o
   5  14   9       22.60       24.31      7.94 o
   6  14   9        6.86        2.94     20.28 o
   7  14   9        5.09       -9.73     19.53 o
  -6  15   9        4.33       -5.27     14.73 o
  -5  15   9      203.78      151.26     38.55 o
  -4  15   9        4.47      -11.91     18.12 o
  -3  15   9      278.99      338.20     37.43 o
  -2  15   9        0.36       15.32     14.77 o
  -1  15   9      389.95      360.45     30.16 o
   0  15   9       28.74       42.49     14.07 o
   1  15   9      385.34      372.22     43.09 o
   2  15   9        0.51       13.69     12.51 o
   3  15   9      284.74      297.82     26.96 o
   4  15   9        4.55        6.11     13.51 o
   5  15   9      206.20      189.17     16.95 o
   6  15   9        4.53       -3.38     22.55 o
  -3  16   9        2.89        0.19     18.41 o
  -2  16   9      103.74       75.91     23.66 o
  -1  16   9        6.91       -6.93     18.71 o
   0  16   9      177.26      215.08     26.30 o
   1  16   9        6.82      -10.70     11.61 o
   2  16   9      103.37      101.16     27.79 o
   3  16   9        2.91        5.08     15.50 o
 -14   0  10      291.59      244.49     59.48 o
 -13   0  10        1.93        3.76     21.11 o
 -12   0  10      978.66      957.38     95.60 o
 -11   0  10       15.74        9.52     11.87 o
 -10   0  10      866.33      898.94     34.37 o
  -9   0  10      355.12      345.41     19.04 o
  -8   0  10     2135.85     2603.04    129.76 o
  -7   0  10       34.33       43.00      5.57 o
  -6   0  10     5048.35     4702.75    110.85 o
  -5   0  10      509.56      475.13     17.17 o
  -4   0  10     3580.32     3461.00     83.92 o
  -3   0  10     2251.67     2090.41    120.33 o
  -2   0  10     2125.56     2151.88     67.97 o
  -1   0  10      314.31      275.44     14.52 o
   0   0  10     1137.99      897.49     45.47 o
   1   0  10      305.68      277.58     17.79 o
   2   0  10     2325.97     2740.94     94.82 o
   3   0  10     2260.85     2278.15     69.83 o
   4   0  10     3792.09     3745.02    106.70 o
   5   0  10      508.87      528.84     50.60 o
   6   0  10     5150.90     5185.71    229.46 o
   7   0  10       34.32       29.22      9.68 o
   8   0  10     2209.38     2785.28    121.54 o
   9   0  10      362.81      379.02     29.82 o
  10   0  10      878.55      950.45     51.71 o
  11   0  10       16.01       16.70     20.88 o
  12   0  10      975.04      911.73     64.96 o
 -14   1  10        4.01       27.47     11.33 o
 -13   1  10       12.37        6.80      7.89 o
 -12   1  10        1.26       10.77      7.95 o
 -11   1  10       29.42       34.03      8.62 o
 -10   1  10       71.16       82.69      9.43 o
  -9   1  10      176.65      184.69      9.20 o
  -8   1  10      171.12      168.37      7.72 o
  -7   1  10       85.39       57.22      3.39 o
  -6   1  10       59.43       85.29      6.20 o
  -5   1  10      419.23      423.57     12.15 o
  -4   1  10       69.56      100.85      7.14 o
  -3   1  10      400.36      372.74     15.47 o
  -2   1  10      718.71      773.02     17.92 o
  -1   1  10     2111.77     2174.57     43.24 o
   0   1  10     2221.79     2187.08     45.16 o
   1   1  10     2091.71     2230.07     50.90 o
   2   1  10      718.14      812.62     34.68 o
   3   1  10      396.16      404.48     16.44 o
   4   1  10       69.20       92.03      6.66 o
   5   1  10      387.54      423.97     12.99 o
   6   1  10       59.75       75.41      6.89 o
   7   1  10       74.24       39.28      8.42 o
   8   1  10      171.09      182.43     14.90 o
   9   1  10      174.03      192.97     15.08 o
  10   1  10       71.32       64.00     15.46 o
  11   1  10       30.44       34.11     27.24 o
  12   1  10        1.25      -24.49     24.49 o
  13   1  10       12.26       -4.08     24.58 o
  14   1  10        4.06        5.46     28.56 o
 -14   2  10      232.64      227.05     13.10 o
 -13   2  10        6.02        6.62      9.72 o
 -12   2  10      650.53      647.05     36.24 o
 -11   2  10      105.53       95.19      8.70 o
 -10   2  10      664.30      664.60     21.39 o
  -9   2  10      141.64      141.98      7.68 o
  -8   2  10     1893.38     2067.11     35.12 o
  -7   2  10       58.11       50.18      4.96 o
  -6   2  10     4789.29     4938.74    104.61 o
  -5   2  10     1023.19      927.99     20.44 o
  -4   2  10     3303.70     3214.86     67.25 o
  -3   2  10      925.83      788.88     18.60 o
  -2   2  10     5484.58     5299.09    108.68 o
  -1   2  10       87.27       94.72      5.79 o
   0   2  10    10584.37    10222.58    385.81 o
   1   2  10       82.64       98.53      6.12 o
   2   2  10     5528.65     5902.29    187.63 o
   3   2  10      931.78      896.33     39.88 o
   4   2  10     3258.58     3461.52     80.45 o
   5   2  10     1007.61      972.23     35.47 o
   6   2  10     4779.93     5050.23    125.18 o
   7   2  10       59.08       55.78     11.37 o
   8   2  10     1977.91     2204.41    108.43 o
   9   2  10      145.04      220.48     22.90 o
  10   2  10      675.96      668.14     47.91 o
  11   2  10      104.52       86.83     28.06 o
  12   2  10      642.43      691.21     65.19 o
  13   2  10        5.86        2.66     28.60 o
  14   2  10      235.27      217.22     40.85 o
 -14   3  10       15.66       20.24     11.58 o
 -13   3  10      143.41      144.59     10.72 o
 -12   3  10       21.97       21.48      9.06 o
 -11   3  10      278.07      293.76     17.77 o
 -10   3  10       60.55       54.51      7.23 o
  -9   3  10     1367.85     1465.28     34.15 o
  -8   3  10       17.56       35.96      4.82 o
  -7   3  10      420.91      363.58     10.63 o
  -6   3  10      389.46      423.78     10.89 o
  -5   3  10     2884.31     3004.74     54.37 o
  -4   3  10      439.79      424.34     12.30 o
  -3   3  10     4833.02     4244.67     74.74 o
  -2   3  10      234.05      232.14     10.27 o
  -1   3  10     4737.36     5078.54    101.83 o
   0   3  10     1016.83     1217.90     27.15 o
   1   3  10     4597.99     5009.97    170.26 o
   2   3  10      234.42      267.38     10.34 o
   3   3  10     4974.49     4634.43    127.24 o
   4   3  10      440.57      470.44     39.20 o
   5   3  10     2782.99     2923.55     73.30 o
   6   3  10      391.09      475.18     19.91 o
   7   3  10      397.85      402.02     55.01 o
   8   3  10       17.55        4.01     18.45 o
   9   3  10     1368.25     1764.60     84.10 o
  10   3  10       60.17       17.37     22.83 o
  11   3  10      290.57      328.33     36.62 o
  12   3  10       21.99        4.17     26.73 o
  13   3  10      140.54      117.52     34.55 o
  14   3  10       15.77      -17.72     24.55 o
 -14   4  10       97.01       81.50     18.26 o
 -13   4  10       29.79       40.25      9.48 o
 -12   4  10      178.97      128.95     10.55 o
 -11   4  10        4.63       17.62      7.27 o
 -10   4  10      251.39      226.53      9.86 o
  -9   4  10       59.19       75.39      6.02 o
  -8   4  10      637.66      555.39     25.92 o
  -7   4  10        7.50       19.00      6.58 o
  -6   4  10     4932.97     5282.81    208.43 o
  -5   4  10      354.60      384.25     17.05 o
  -4   4  10      418.00      432.39     15.56 o
  -3   4  10      473.50      454.09     13.51 o
  -2   4  10     3812.36     3717.74     77.17 o
  -1   4  10      909.43      858.01     19.07 o
   0   4  10     2108.08     1834.48     40.12 o
   1   4  10      909.48      877.19     27.78 o
   2   4  10     3976.20     4128.26    155.10 o
   3   4  10      476.75      499.04     15.84 o
   4   4  10      427.42      451.38     33.05 o
   5   4  10      346.25      373.13     15.92 o
   6   4  10     4938.32     5350.82    258.00 o
   7   4  10        7.79       15.81      9.57 o
   8   4  10      652.32      578.18     42.69 o
   9   4  10       62.16       88.82     24.24 o
  10   4  10      247.13      257.88     34.52 o
  11   4  10        4.43       12.33     24.54 o
  12   4  10      168.35       70.23     32.45 o
  13   4  10       29.97        9.51     22.32 o
  14   4  10       98.53      112.00     25.95 o
 -13   5  10      238.96      223.39     31.09 o
 -12   5  10       10.11       11.99      7.82 o
 -11   5  10      665.78      671.83     17.24 o
 -10   5  10      155.58      154.48      8.75 o
  -9   5  10     2169.67     2554.11     77.71 o
  -8   5  10       25.96       24.65      5.68 o
  -7   5  10      941.69      958.59     25.80 o
  -6   5  10      137.93      193.85      8.03 o
  -5   5  10     6721.31     6579.30    179.72 o
  -4   5  10      723.72      616.36     25.41 o
  -3   5  10     8651.50     8383.84    321.05 o
  -2   5  10      173.32      196.50     16.97 o
  -1   5  10     2662.99     2610.90     56.50 o
   0   5  10      184.54      327.22      9.82 o
   1   5  10     2413.26     2559.46     43.61 o
   2   5  10      171.16      201.63      9.00 o
   3   5  10     8754.58     8910.23    368.65 o
   4   5  10      725.51      656.62     22.60 o
   5   5  10     6874.20     6859.18    262.05 o
   6   5  10      138.01      183.06     14.15 o
   7   5  10      947.30     1043.71     31.46 o
   8   5  10       25.76       19.20     17.04 o
   9   5  10     2159.46     2486.65     87.36 o
  10   5  10      155.17      174.76     16.51 o
  11   5  10      651.15      713.22     42.30 o
  12   5  10        9.80       29.84     23.29 o
  13   5  10      234.69      286.80     27.41 o
 -13   6  10       13.53       23.87     14.97 o
 -12   6  10        2.08       20.50      8.81 o
 -11   6  10       19.14       28.50      8.10 o
 -10   6  10       73.14       70.36      9.17 o
  -9   6  10        6.41        5.30      5.90 o
  -8   6  10        7.24       21.46      5.75 o
  -7   6  10      139.44      191.27      9.05 o
  -6   6  10      209.68      190.98      9.30 o
  -5   6  10       36.49       64.90      8.05 o
  -4   6  10      954.14      834.17     35.11 o
  -3   6  10      311.04      378.10     29.48 o
  -2   6  10      963.42      853.36     23.63 o
  -1   6  10      423.50      353.51     10.59 o
   0   6  10     2377.76     2358.87     69.85 o
   1   6  10      416.54      347.21     10.94 o
   2   6  10      973.24      932.11     38.32 o
   3   6  10      314.97      365.18     12.70 o
   4   6  10      942.34      922.17     33.67 o
   5   6  10       37.62       53.64      8.62 o
   6   6  10      191.99      187.78     12.13 o
   7   6  10      139.00      167.80     12.50 o
   8   6  10        6.56       11.05     13.13 o
   9   6  10        5.78       14.01     15.88 o
  10   6  10       77.70       56.53     14.86 o
  11   6  10       19.23       17.29     28.94 o
  12   6  10        2.68       15.85     22.18 o
  13   6  10       13.51       31.73     42.02 o
 -13   7  10      196.06      172.98     19.19 o
 -12   7  10       19.50        5.71     12.35 o
 -11   7  10      405.27      399.28     25.10 o
 -10   7  10        2.96       11.32      5.88 o
  -9   7  10     1133.06     1173.96     31.17 o
  -8   7  10       28.77       44.14      8.53 o
  -7   7  10       76.76       96.47      6.41 o
  -6   7  10        0.79        3.76      4.95 o
  -5   7  10     2515.19     2407.28     45.73 o
  -4   7  10       46.37       71.94      6.73 o
  -3   7  10     5193.27     5463.59    122.75 o
  -2   7  10       29.16       48.78      5.86 o
  -1   7  10     6645.71     6668.60    262.47 o
   0   7  10      246.97      247.66      7.99 o
   1   7  10     6346.46     6835.21    157.07 o
   2   7  10       29.70       52.10      6.53 o
   3   7  10     5182.89     5352.45    113.07 o
   4   7  10       46.01       50.55      8.00 o
   5   7  10     2415.26     2427.96     66.96 o
   6   7  10        0.62        2.25      9.07 o
   7   7  10       67.20      105.65     10.87 o
   8   7  10       27.79       45.42     16.72 o
   9   7  10     1114.46     1165.46     38.75 o
  10   7  10        2.89        7.81     18.04 o
  11   7  10      427.29      393.92     28.21 o
  12   7  10       18.93       29.02     19.83 o
  13   7  10      198.71      141.86     28.38 o
 -12   8  10       87.40       82.13     18.19 o
 -11   8  10       27.58       44.33     15.20 o
 -10   8  10       13.92        6.25      7.23 o
  -9   8  10        5.22        8.54      6.35 o
  -8   8  10      106.91      138.57     13.57 o
  -7   8  10       36.64       57.54      5.11 o
  -6   8  10      426.60      334.71      8.87 o
  -5   8  10       77.06      118.22      8.14 o
  -4   8  10      405.12      408.09     11.56 o
  -3   8  10       37.48       44.83      6.24 o
  -2   8  10      105.34       81.50      7.12 o
  -1   8  10      325.02      327.66     12.63 o
   0   8  10     1169.97     1330.54     42.04 o
   1   8  10      323.96      303.69     14.75 o
   2   8  10       85.68       86.12      9.55 o
   3   8  10       39.27       66.07      7.20 o
   4   8  10      406.77      438.83     14.87 o
   5   8  10       79.68      150.91     11.82 o
   6   8  10      397.02      351.03     16.12 o
   7   8  10       36.46       45.11     11.43 o
   8   8  10      110.06      133.75     18.52 o
   9   8  10        4.81        5.73     18.33 o
  10   8  10       17.35        1.74     18.90 o
  11   8  10       27.79       32.50     16.03 o
  12   8  10       92.25       33.69     36.21 o
 -12   9  10        9.76        1.74     14.46 o
 -11   9  10      142.57       87.37     13.49 o
 -10   9  10       16.42       12.79     10.91 o
  -9   9  10      481.28      502.51     18.11 o
  -8   9  10       26.10       29.93      5.66 o
  -7   9  10      218.65      286.32      9.58 o
  -6   9  10       37.29       20.44      6.45 o
  -5   9  10     1940.03     1856.26     47.27 o
  -4   9  10       34.27       37.98      5.73 o
  -3   9  10     1783.63     1779.80     35.57 o
  -2   9  10        1.26       -5.80      5.94 o
  -1   9  10     1268.03     1428.08     29.57 o
   0   9  10      498.76      516.45     19.13 o
   1   9  10     1211.11     1361.17     45.04 o
   2   9  10        0.86       -0.52      7.16 o
   3   9  10     1796.93     1952.44     75.68 o
   4   9  10       34.12       48.43      7.21 o
   5   9  10     1954.50     2048.79     71.21 o
   6   9  10       37.97       28.30     10.52 o
   7   9  10      213.65      277.81     16.13 o
   8   9  10       24.64       34.96     17.80 o
   9   9  10      477.98      502.07     67.97 o
  10   9  10       17.11        2.80     16.28 o
  11   9  10      143.20      108.55     41.69 o
  12   9  10       10.17      -21.48     35.37 o
 -11  10  10       21.59        9.08     22.78 o
 -10  10  10      225.96      219.32     26.13 o
  -9  10  10        4.01       -3.69     14.62 o
  -8  10  10      676.07      674.51     24.50 o
  -7  10  10       28.80       24.28      5.67 o
  -6  10  10      401.83      451.31     19.78 o
  -5  10  10       85.73       61.73      6.96 o
  -4  10  10      874.52      837.41     28.39 o
  -3  10  10        2.69        7.40      6.34 o
  -2  10  10      421.62      450.21     13.86 o
  -1  10  10       24.35       21.91      8.26 o
   0  10  10      600.02      760.09     21.19 o
   1  10  10       23.77       19.85     10.69 o
   2  10  10      434.11      479.75     27.36 o
   3  10  10        2.80        4.53      6.82 o
   4  10  10      917.23      900.71     31.39 o
   5  10  10       84.28       75.72      9.29 o
   6  10  10      407.66      501.20     19.62 o
   7  10  10       28.82       23.98      9.30 o
   8  10  10      683.80      612.37     47.15 o
   9  10  10        3.76       16.37     20.56 o
  10  10  10      225.49      266.90     43.96 o
  11  10  10       21.44       42.67     26.32 o
 -10  11  10        3.50       -1.73     17.01 o
  -9  11  10      198.13      168.90     23.46 o
  -8  11  10       44.07       28.35     17.70 o
  -7  11  10       28.76       32.81      7.62 o
  -6  11  10       54.90       62.20      8.59 o
  -5  11  10      276.78      254.51     15.36 o
  -4  11  10        6.30       20.82      6.06 o
  -3  11  10      102.88      113.61      8.22 o
  -2  11  10        3.87       12.78      7.02 o
  -1  11  10      254.71      308.57     15.86 o
   0  11  10       15.41        4.75      9.56 o
   1  11  10      241.48      284.25     11.60 o
   2  11  10        3.92        5.23      7.25 o
   3  11  10      109.49      139.71     10.22 o
   4  11  10        5.51       16.39      9.05 o
   5  11  10      284.29      292.60     16.87 o
   6  11  10       56.92       49.39     11.33 o
   7  11  10       33.14       43.53     12.20 o
   8  11  10       44.42        9.40     20.52 o
   9  11  10      198.42      131.26     22.35 o
  10  11  10        3.56      -23.43     24.69 o
  -9  12  10        4.13       30.68     19.29 o
  -8  12  10      417.97      402.72     26.22 o
  -7  12  10        5.39       23.23     14.43 o
  -6  12  10      529.94      562.87     51.24 o
  -5  12  10       55.83       29.25      9.44 o
  -4  12  10     1085.95     1044.88     42.71 o
  -3  12  10       19.99       10.89      8.75 o
  -2  12  10      949.68      987.82     43.69 o
  -1  12  10        9.45        6.75      7.96 o
   0  12  10      820.13      815.62     55.88 o
   1  12  10        9.19       -4.91      8.42 o
   2  12  10      948.13     1011.82     54.21 o
   3  12  10       19.94       38.12      9.00 o
   4  12  10     1094.15     1138.47     57.97 o
   5  12  10       55.66       28.30      8.12 o
   6  12  10      523.64      615.53     69.12 o
   7  12  10        5.23       25.05     23.11 o
   8  12  10      420.23      318.21     32.27 o
   9  12  10        4.16      -14.83     37.08 o
  -8  13  10        8.81        9.81     15.64 o
  -7  13  10        2.49        7.71     25.07 o
  -6  13  10        0.18       23.13     15.50 o
  -5  13  10        7.20       31.07     12.95 o
  -4  13  10       16.52       10.78      8.81 o
  -3  13  10       22.02       25.57      9.30 o
  -2  13  10       12.48       14.52      9.48 o
  -1  13  10        8.63       15.40      9.28 o
   0  13  10        2.53        3.12      9.62 o
   1  13  10        8.62        2.53      9.01 o
   2  13  10       13.42        6.67      9.38 o
   3  13  10       22.71       25.36      8.89 o
   4  13  10       15.88       24.08      8.68 o
   5  13  10        7.09       19.09      9.53 o
   6  13  10        0.30        3.10      9.08 o
   7  13  10        2.70       36.84     20.18 o
   8  13  10        8.47        4.23     61.31 o
  -7  14  10        0.04       27.59     24.26 o
  -6  14  10      202.66      198.77     20.68 o
  -5  14  10        3.06       20.69     14.97 o
  -4  14  10      411.59      390.56     28.58 o
  -3  14  10        6.06       21.43     16.48 o
  -2  14  10      503.92      477.71     25.48 o
  -1  14  10        0.95       -1.27     14.02 o
   0  14  10      682.83      694.82     67.78 o
   1  14  10        0.83      -11.04     11.09 o
   2  14  10      494.32      483.01     40.81 o
   3  14  10        6.07        5.65     11.00 o
   4  14  10      403.69      395.78     29.78 o
   5  14  10        3.28       -0.04     13.39 o
   6  14  10      196.94      220.17     45.81 o
   7  14  10        0.03       -4.53     23.92 o
  -5  15  10       30.95       17.57     18.65 o
  -4  15  10        3.70      -15.14     19.27 o
  -3  15  10       99.24       75.26     26.61 o
  -2  15  10        1.30       16.58     17.93 o
  -1  15  10       53.88       70.40     21.01 o
   0  15  10        1.09      -15.95     15.95 o
   1  15  10       55.70       62.51     15.11 o
   2  15  10        1.59        5.59     10.98 o
   3  15  10       99.42       70.90     17.69 o
   4  15  10        3.38      -14.48     15.39 o
   5  15  10       30.38        7.18     15.78 o
  -2  16  10       88.60       77.29     35.72 o
  -1  16  10        3.72       19.67     20.57 o
   0  16  10      158.27      176.35     25.23 o
   1  16  10        3.27        8.00     51.19 o
   2  16  10       88.86       61.45     19.95 o
 -14   1  11       16.88       25.86     12.26 o
 -13   1  11      360.29      329.21     14.82 o
 -12   1  11       50.87       56.67     11.33 o
 -11   1  11      790.39      846.94     45.65 o
 -10   1  11      126.96       86.93      7.76 o
  -9   1  11     1445.96     1372.01     25.24 o
  -8   1  11     1600.93     1595.73     50.01 o
  -7   1  11     1708.84     1736.11     38.00 o
  -6   1  11      205.07      220.09      8.09 o
  -5   1  11     3471.30     3421.51     62.44 o
  -4   1  11      515.45      577.01     17.49 o
  -3   1  11     3954.46     3611.48     64.12 o
  -2   1  11        9.38       18.21      6.23 o
  -1   1  11     5333.83     5337.40    109.23 o
   0   1  11       66.74       22.33     20.67 o
   1   1  11     5296.39     5417.82    123.74 o
   2   1  11        8.23       21.86      3.70 o
   3   1  11     3956.29     3798.17    103.16 o
   4   1  11      523.18      665.04     21.81 o
   5   1  11     3387.08     3618.13     76.87 o
   6   1  11      201.23      220.84     19.34 o
   7   1  11     1778.77     1962.99     45.03 o
   8   1  11     1603.64     1700.34     93.50 o
   9   1  11     1410.65     1406.67     54.64 o
  10   1  11      126.78      111.75     15.13 o
  11   1  11      817.00      936.47     60.31 o
  12   1  11       49.97       34.00     24.49 o
  13   1  11      361.36      329.13     38.45 o
  14   1  11       16.63       51.67     34.03 o
 -14   2  11       41.41       24.03     11.16 o
 -13   2  11       18.37       33.54      9.19 o
 -12   2  11       82.38       90.85      9.46 o
 -11   2  11       59.45       44.98      8.33 o
 -10   2  11       23.39       29.21      7.18 o
  -9   2  11        9.22       15.40      6.69 o
  -8   2  11      476.06      500.44     15.29 o
  -7   2  11       30.61       50.11      3.94 o
  -6   2  11     1047.06      833.56     21.72 o
  -5   2  11      151.94      156.96      7.67 o
  -4   2  11     2493.87     2460.48     45.82 o
  -3   2  11      396.84      454.88     13.22 o
  -2   2  11     2525.70     2569.38     50.93 o
  -1   2  11       47.64       90.14      8.18 o
   0   2  11     7035.06     6242.83    234.82 o
   1   2  11       47.59       93.00      6.80 o
   2   2  11     2489.34     2739.14    111.97 o
   3   2  11      393.95      536.02     17.92 o
   4   2  11     2454.19     2558.44     66.91 o
   5   2  11      153.77      175.88     12.80 o
   6   2  11     1007.45      854.79     40.95 o
   7   2  11       30.29       65.85     10.13 o
   8   2  11      465.03      488.45     26.21 o
   9   2  11        9.06       34.74     20.11 o
  10   2  11       23.87       24.14     21.40 o
  11   2  11       60.69       41.14     21.98 o
  12   2  11       90.02       89.68     30.30 o
  13   2  11       18.58       46.19     28.61 o
  14   2  11       44.05       49.05     30.80 o
 -13   3  11      152.76      129.02     10.41 o
 -12   3  11       27.51       24.35      8.66 o
 -11   3  11      374.70      356.41     12.40 o
 -10   3  11       17.59       31.34      7.49 o
  -9   3  11      930.47      866.88     20.03 o
  -8   3  11      852.33      766.03     27.70 o
  -7   3  11     1302.17     1181.88     40.20 o
  -6   3  11      850.46      780.72     23.19 o
  -5   3  11     3288.14     3144.88     84.92 o
  -4   3  11       91.74      110.31      7.62 o
  -3   3  11     2427.56     2285.96     45.83 o
  -2   3  11      416.03      347.28     11.81 o
  -1   3  11     1028.51     1065.07     26.49 o
   0   3  11      664.77      723.05     19.01 o
   1   3  11     1055.36     1136.41     32.59 o
   2   3  11      407.63      376.32     13.84 o
   3   3  11     2456.88     2601.11     91.38 o
   4   3  11       95.68       95.06     14.00 o
   5   3  11     3270.58     3284.49     96.35 o
   6   3  11      835.55      844.49     26.75 o
   7   3  11     1302.32     1319.76     61.64 o
   8   3  11      851.28      854.96     70.88 o
   9   3  11      880.73      887.96     56.40 o
  10   3  11       17.72       33.50     22.83 o
  11   3  11      361.12      350.25     35.19 o
  12   3  11       27.32       15.20     26.19 o
  13   3  11      151.61       28.99     30.41 o
 -13   4  11       15.86       24.76     10.43 o
 -12   4  11      309.09      289.31     15.78 o
 -11   4  11       21.78       14.23      7.10 o
 -10   4  11      516.76      473.30     17.04 o
  -9   4  11      149.24      143.81      6.96 o
  -8   4  11     1375.08     1443.89     35.72 o
  -7   4  11       22.49       41.94      7.14 o
  -6   4  11     2894.33     2978.00     93.83 o
  -5   4  11      100.04       91.83      7.80 o
  -4   4  11     2160.86     2222.84     44.65 o
  -3   4  11     1101.16     1169.42     28.18 o
  -2   4  11     3402.29     3736.67     71.20 o
  -1   4  11      115.89      124.37      8.14 o
   0   4  11     5222.39     4814.32     96.22 o
   1   4  11      113.38      167.30      8.45 o
   2   4  11     3432.04     4032.49    121.10 o
   3   4  11     1112.96     1285.24     29.32 o
   4   4  11     2154.72     2418.50    122.55 o
   5   4  11      102.34      133.48     11.33 o
   6   4  11     2906.39     3214.59     80.23 o
   7   4  11       22.20       47.36     13.17 o
   8   4  11     1369.95     1657.99    132.21 o
   9   4  11      149.38      163.73     26.68 o
  10   4  11      506.98      511.97     56.74 o
  11   4  11       22.15      -25.56     26.93 o
  12   4  11      304.86      265.83     43.34 o
  13   4  11       15.70       36.50     20.51 o
 -13   5  11       63.04       37.50     17.83 o
 -12   5  11        6.85       -4.74      8.96 o
 -11   5  11      116.84       76.87     10.38 o
 -10   5  11      129.18      111.88      8.34 o
  -9   5  11      152.93      159.07     12.80 o
  -8   5  11      324.68      322.15     11.58 o
  -7   5  11      197.78      177.43     11.29 o
  -6   5  11      450.63      442.48     15.17 o
  -5   5  11      936.64      822.96     28.37 o
  -4   5  11       46.61       76.31      9.19 o
  -3   5  11      827.56      830.48     22.11 o
  -2   5  11      270.86      258.32     11.32 o
  -1   5  11      650.91      761.15     18.45 o
   0   5  11     1515.16     1586.66     46.04 o
   1   5  11      644.39      739.59     31.86 o
   2   5  11      275.56      277.27     14.00 o
   3   5  11      830.68      951.62     44.06 o
   4   5  11       43.47       90.35     10.90 o
   5   5  11      907.54      824.60     27.42 o
   6   5  11      449.02      490.88     21.01 o
   7   5  11      211.81      184.43     23.57 o
   8   5  11      328.73      382.93     38.89 o
   9   5  11      153.12      151.13     31.89 o
  10   5  11      127.97      148.68     31.97 o
  11   5  11      119.03      104.26     57.60 o
  12   5  11        6.44       11.59     21.45 o
  13   5  11       62.44       82.14     26.03 o
 -13   6  11        1.18       -8.17     12.25 o
 -12   6  11      375.05      398.90     38.16 o
 -11   6  11        4.70        2.57      6.84 o
 -10   6  11      474.39      478.60     29.33 o
  -9   6  11       27.11       23.40      6.49 o
  -8   6  11     1127.78     1163.89     41.82 o
  -7   6  11       70.85       91.21      7.02 o
  -6   6  11     2100.93     2455.54     79.62 o
  -5   6  11       46.85       37.93      8.21 o
  -4   6  11     3057.11     3430.31     69.00 o
  -3   6  11     1397.20     1414.07     34.29 o
  -2   6  11     5077.71     4961.41    139.40 o
  -1   6  11      456.56      477.94     15.26 o
   0   6  11     5004.05     5433.00    108.54 o
   1   6  11      453.92      469.29     14.49 o
   2   6  11     5090.35     5187.10    180.05 o
   3   6  11     1386.82     1470.72     68.07 o
   4   6  11     2975.79     3580.80    109.13 o
   5   6  11       47.73       40.63      9.88 o
   6   6  11     2114.82     2629.90    126.38 o
   7   6  11       70.23       82.73     10.79 o
   8   6  11     1130.24     1242.78     33.83 o
   9   6  11       27.16       43.39     14.32 o
  10   6  11      477.68      464.33     34.03 o
  11   6  11        4.91        5.23     24.72 o
  12   6  11      376.34      359.10     64.23 o
  13   6  11        1.27      -10.18     30.65 o
 -12   7  11       15.24       38.52     14.68 o
 -11   7  11       17.50        2.14     11.11 o
 -10   7  11       66.18       57.99      6.41 o
  -9   7  11        4.87       11.06      7.51 o
  -8   7  11       42.78       65.16      7.09 o
  -7   7  11       11.15       10.39      7.42 o
  -6   7  11      147.37      122.75      9.36 o
  -5   7  11        1.79        4.09      7.30 o
  -4   7  11      205.97      158.47     11.10 o
  -3   7  11      280.78      226.08     12.02 o
  -2   7  11      391.09      411.60     19.66 o
  -1   7  11       27.79       53.93      6.43 o
   0   7  11     1584.85     1652.86     61.37 o
   1   7  11       26.70       36.80      6.27 o
   2   7  11      391.99      444.02     16.22 o
   3   7  11      271.55      253.50     15.67 o
   4   7  11      211.46      199.19     10.71 o
   5   7  11        2.67        1.67      8.04 o
   6   7  11      149.01      152.21     16.11 o
   7   7  11        9.40       12.11     10.26 o
   8   7  11       45.38      106.94     11.78 o
   9   7  11        4.11       -8.31     16.43 o
  10   7  11       65.25       62.45     16.28 o
  11   7  11       15.74       28.97     17.89 o
  12   7  11       15.11       30.87     20.77 o
 -12   8  11      216.66      202.24     20.91 o
 -11   8  11        7.86       10.77     13.59 o
 -10   8  11      237.89      221.16     13.75 o
  -9   8  11       87.47      107.41      8.63 o
  -8   8  11      782.62      802.61     33.34 o
  -7   8  11      123.44      161.84     12.63 o
  -6   8  11     1056.26     1155.59     48.12 o
  -5   8  11      473.31      415.38     16.19 o
  -4   8  11     1110.51     1201.73     29.25 o
  -3   8  11      363.72      330.87     11.09 o
  -2   8  11     2439.81     2371.77     84.25 o
  -1   8  11      165.39      214.61      8.58 o
   0   8  11     3918.30     4615.98     82.98 o
   1   8  11      164.05      221.64      9.06 o
   2   8  11     2477.95     2575.37     80.75 o
   3   8  11      354.43      348.82     16.40 o
   4   8  11     1090.59     1254.61     44.33 o
   5   8  11      478.60      450.90     18.55 o
   6   8  11     1085.32     1198.68     35.55 o
   7   8  11      121.53      147.75     13.07 o
   8   8  11      766.48      825.75     28.89 o
   9   8  11       85.33       71.05     16.78 o
  10   8  11      256.05      216.59     36.82 o
  11   8  11        8.88        7.36     17.20 o
  12   8  11      223.87      184.04     46.12 o
 -11   9  11       68.04       85.17     18.55 o
 -10   9  11       41.21       88.82     18.73 o
  -9   9  11      194.90      213.94     15.00 o
  -8   9  11       10.31       14.49      6.19 o
  -7   9  11      424.04      383.86     24.76 o
  -6   9  11       85.41       74.42     15.21 o
  -5   9  11      279.26      309.40     16.21 o
  -4   9  11       67.44       71.06      5.94 o
  -3   9  11      526.03      611.60     15.89 o
  -2   9  11       21.59       26.05     11.15 o
  -1   9  11     1055.49     1093.44     25.97 o
   0   9  11      663.80      659.75     29.95 o
   1   9  11     1040.40     1061.74     24.36 o
   2   9  11       21.59       26.39      6.12 o
   3   9  11      548.11      682.47     28.46 o
   4   9  11       65.29       82.33      8.61 o
   5   9  11      291.36      307.30     17.21 o
   6   9  11       85.35       37.18     17.70 o
   7   9  11      426.00      446.20     31.00 o
   8   9  11       11.04        6.07     16.18 o
   9   9  11      192.04      207.93     25.03 o
  10   9  11       40.53       30.45     25.57 o
  11   9  11       72.48       87.40     33.77 o
 -11  10  11       47.45       21.35     29.97 o
 -10  10  11       86.87       62.48     16.73 o
  -9  10  11       12.85        6.81     12.69 o
  -8  10  11      146.82      160.84     24.07 o
  -7  10  11        4.37        5.38      4.80 o
  -6  10  11      419.55      395.73     14.75 o
  -5  10  11       77.03       63.43      7.27 o
  -4  10  11      446.90      483.87     14.43 o
  -3  10  11      168.03      128.30      7.45 o
  -2  10  11      523.74      465.95     15.49 o
  -1  10  11       52.86       32.64      8.51 o
   0  10  11       57.23       77.44      8.53 o
   1  10  11       52.07       34.17      7.50 o
   2  10  11      531.77      540.80     18.93 o
   3  10  11      161.82      158.63     10.60 o
   4  10  11      428.31      509.81     22.19 o
   5  10  11       78.58       77.89     10.15 o
   6  10  11      436.55      425.86     21.22 o
   7  10  11        3.98       12.80     11.20 o
   8  10  11      146.40      161.04     20.49 o
   9  10  11       13.08       22.98     18.06 o
  10  10  11       84.94      111.59     40.15 o
  11  10  11       49.07        6.26     40.13 o
 -10  11  11        5.98        8.40     17.85 o
  -9  11  11      302.82      246.15     19.84 o
  -8  11  11        6.44        5.33     18.17 o
  -7  11  11      555.15      500.67     27.23 o
  -6  11  11        0.38       -4.31      6.60 o
  -5  11  11      654.84      631.23     23.16 o
  -4  11  11       10.08        7.41      7.50 o
  -3  11  11      784.50      802.15     20.82 o
  -2  11  11       18.39       10.52      7.71 o
  -1  11  11      419.63      418.81     18.86 o
   0  11  11        5.27        6.90      6.84 o
   1  11  11      429.91      471.40     15.76 o
   2  11  11       18.58       29.11      8.24 o
   3  11  11      786.31      883.98     36.99 o
   4  11  11        9.62        6.72      9.01 o
   5  11  11      680.24      704.19     40.96 o
   6  11  11        0.42       11.32     14.31 o
   7  11  11      560.46      547.38     33.74 o
   8  11  11        6.49      -15.60     27.50 o
   9  11  11      303.10      267.02     49.48 o
  10  11  11        6.16      -17.34     39.73 o
  -9  12  11       11.79       -1.42     15.09 o
  -8  12  11       44.53       39.05     15.94 o
  -7  12  11       24.06       21.62     17.41 o
  -6  12  11       50.93       62.37     12.23 o
  -5  12  11      106.67       89.94     11.12 o
  -4  12  11       44.13       64.00     11.20 o
  -3  12  11       39.76       52.84     10.95 o
  -2  12  11       77.48       89.54     12.60 o
  -1  12  11       44.16       32.74      8.92 o
   0  12  11        8.64       23.44      8.10 o
   1  12  11       45.96       30.80      8.38 o
   2  12  11       85.45       78.09      8.97 o
   3  12  11       40.23       32.67      9.64 o
   4  12  11       45.80       37.38     10.19 o
   5  12  11      107.01      107.48     12.05 o
   6  12  11       53.91       33.90     13.09 o
   7  12  11       23.91       21.21     35.66 o
   8  12  11       44.21       13.70     28.01 o
   9  12  11       11.98       18.79     37.70 o
  -8  13  11        2.76      -18.19     18.19 o
  -7  13  11      284.64      225.53     17.93 o
  -6  13  11       11.29       12.91     10.97 o
  -5  13  11      345.32      336.99     23.00 o
  -4  13  11        6.80        0.24     13.32 o
  -3  13  11      714.28      665.21     32.22 o
  -2  13  11       22.05        3.29      9.30 o
  -1  13  11      790.77      781.02     33.39 o
   0  13  11        3.06        7.38      9.24 o
   1  13  11      780.69      764.64     51.84 o
   2  13  11       21.35       21.68      9.09 o
   3  13  11      707.82      662.72     69.59 o
   4  13  11        6.80       -0.48      9.53 o
   5  13  11      347.16      369.16     20.57 o
   6  13  11       11.85      -15.56     20.36 o
   7  13  11      284.92      234.39     27.87 o
   8  13  11        2.90       55.84     43.74 o
  -6  14  11       36.57       18.66     20.60 o
  -5  14  11        0.09        0.84     14.26 o
  -4  14  11       57.65       79.31     20.65 o
  -3  14  11        5.36       -5.52     16.87 o
  -2  14  11        3.34       35.14     45.74 o
  -1  14  11        8.30        6.74     14.02 o
   0  14  11       36.43       42.74     12.97 o
   1  14  11        8.98       -3.44     11.21 o
   2  14  11        2.68       13.57     11.72 o
   3  14  11        4.46       14.19      9.73 o
   4  14  11       61.89       51.59     15.24 o
   5  14  11        0.17      -17.99     17.99 o
   6  14  11       37.94       40.98     28.03 o
  -4  15  11        1.94      -33.91     38.40 o
  -3  15  11      232.30      210.96     28.97 o
  -2  15  11        4.20        2.21     23.08 o
  -1  15  11      124.93      164.00     55.69 o
   0  15  11        1.29       -6.53     15.34 o
   1  15  11      125.79      115.32     16.04 o
   2  15  11        3.82        0.62     10.29 o
   3  15  11      232.54      156.37     31.16 o
   4  15  11        1.77        1.94     32.49 o
 -13   0  12        2.85        4.21     10.28 o
 -12   0  12      493.03      485.88     51.13 o
 -11   0  12       91.29       57.27     11.51 o
 -10   0  12     1649.08     1874.58    119.09 o
  -9   0  12       25.35       17.76      8.32 o
  -8   0  12     2242.38     2292.40     61.07 o
  -7   0  12       49.41       38.18     11.52 o
  -6   0  12     1117.77     1093.08     79.06 o
  -5   0  12       21.24       12.08      8.32 o
  -4   0  12     7419.72     8251.03    309.49 o
  -3   0  12       42.61        7.63      7.60 o
  -2   0  12     2863.64     2332.70     70.45 o
  -1   0  12      309.54      323.64     30.45 o
   1   0  12      310.84      306.97     31.06 o
   2   0  12     2939.73     2674.77    211.68 o
   3   0  12       37.83       11.81      6.09 o
   5   0  12       19.28       12.34      8.00 o
   6   0  12     1116.20     1205.61     51.51 o
   7   0  12       49.34       57.89     12.37 o
   8   0  12     2321.91     2373.78     80.32 o
   9   0  12       24.58       -1.41     19.24 o
  10   0  12     1665.17     2085.14     94.96 o
  11   0  12       88.14       75.41     26.51 o
  12   0  12      511.94      616.67     46.49 o
 -13   1  12       12.75       25.54      9.47 o
 -12   1  12       28.01       24.02      8.74 o
 -11   1  12       26.54       50.55     10.29 o
 -10   1  12       25.64       44.07      6.70 o
  -9   1  12       36.40       22.32      7.05 o
  -8   1  12       63.14       81.79      7.58 o
  -7   1  12      198.94      215.38      8.57 o
  -6   1  12       67.98       94.10      8.39 o
  -5   1  12      377.92      378.69     12.49 o
  -4   1  12      425.19      426.52     13.32 o
  -3   1  12      578.81      524.81     14.92 o
  -2   1  12      223.28      195.94      8.64 o
  -1   1  12     1336.49     1272.67     27.28 o
   0   1  12       17.55      102.15     11.29 o
   1   1  12     1326.44     1289.50     32.47 o
   2   1  12      224.68      243.48     12.99 o
   3   1  12      583.98      656.52     18.92 o
   4   1  12      425.48      473.39     31.63 o
   5   1  12      378.99      388.52     13.29 o
   6   1  12       67.47      107.15      8.12 o
   7   1  12      196.45      220.90     16.93 o
   8   1  12       63.80       76.93     13.27 o
   9   1  12       34.66       32.96     18.62 o
  10   1  12       25.76       39.54     14.09 o
  11   1  12       30.84       29.53     21.53 o
  12   1  12       28.01       -9.52     20.43 o
  13   1  12       13.71        1.40     23.18 o
 -13   2  12        4.02       -2.06      9.73 o
 -12   2  12      202.24      190.99     15.61 o
 -11   2  12      149.67       92.61      8.12 o
 -10   2  12     1105.84     1060.21     24.18 o
  -9   2  12       18.83       11.07      5.35 o
  -8   2  12     1002.65      913.49     35.20 o
  -7   2  12      221.30      223.03      9.17 o
  -6   2  12      759.34      784.17     17.27 o
  -5   2  12      204.64      207.05      8.60 o
  -4   2  12     6652.12     7273.66    199.64 o
  -3   2  12      130.17      122.47      8.46 o
  -2   2  12     2547.09     2246.59     43.86 o
  -1   2  12      197.66      248.31     17.94 o
   0   2  12     2760.99     3260.12     71.97 o
   1   2  12      197.55      278.89     10.70 o
   2   2  12     2520.16     2191.74     78.61 o
   3   2  12      121.27      114.54     11.06 o
   4   2  12     6676.52     7150.38    296.83 o
   5   2  12      205.40      242.92     12.60 o
   6   2  12      701.29      732.37     26.40 o
   7   2  12      223.73      246.70     15.51 o
   8   2  12     1018.08      980.91     37.54 o
   9   2  12       19.48       18.94     18.94 o
  10   2  12     1083.34     1050.74     75.16 o
  11   2  12      146.77      141.43     24.72 o
  12   2  12      209.31      268.90     31.91 o
  13   2  12        3.91       -6.83     28.60 o
 -13   3  12      164.72      143.42     12.59 o
 -12   3  12       23.96       25.56      8.89 o
 -11   3  12      344.62      347.77     25.58 o
 -10   3  12       84.62       65.13      7.12 o
  -9   3  12      623.68      582.84     26.53 o
  -8   3  12       77.49       86.57      4.69 o
  -7   3  12     1253.19     1406.11     65.07 o
  -6   3  12      143.68      161.13      8.55 o
  -5   3  12     1723.49     1774.39     38.46 o
  -4   3  12       76.81      118.67      7.38 o
  -3   3  12     2382.05     2495.91     48.07 o
  -2   3  12       72.26       48.37      7.30 o
  -1   3  12     2319.23     2166.77     47.87 o
   0   3  12      411.57      517.20     20.80 o
   1   3  12     2408.54     2284.26     47.44 o
   2   3  12       70.26       60.27      7.62 o
   3   3  12     2375.41     2708.83     59.08 o
   4   3  12       77.97      111.45     11.50 o
   5   3  12     1730.24     1872.23     54.52 o
   6   3  12      143.14      178.94     14.17 o
   7   3  12     1285.04     1454.62    127.33 o
   8   3  12       79.89       84.15     14.53 o
   9   3  12      634.57      652.00     46.67 o
  10   3  12       84.92       86.81     28.50 o
  11   3  12      344.73      328.85     35.15 o
  12   3  12       23.92       -2.81     23.38 o
  13   3  12      163.61       70.43     34.53 o
 -13   4  12        3.61       18.01     12.70 o
 -12   4  12       70.78       50.90      8.87 o
 -11   4  12        4.11        4.95      6.61 o
 -10   4  12      416.99      356.26     17.23 o
  -9   4  12       16.56       23.25      5.94 o
  -8   4  12      298.39      333.92     16.15 o
  -7   4  12      221.02      183.29      8.27 o
  -6   4  12      155.05      140.53     10.31 o
  -5   4  12      148.42      149.73      8.62 o
  -4   4  12     3150.16     2967.04     82.45 o
  -3   4  12       56.83       65.79      6.99 o
  -2   4  12      898.25      732.30     18.30 o
  -1   4  12      160.85      178.21      9.55 o
   0   4  12     1281.47     1879.26     44.63 o
   1   4  12      163.15      181.49      8.88 o
   2   4  12      827.04      752.37     26.33 o
   3   4  12       53.72       79.85     11.96 o
   4   4  12     3183.10     3277.13    155.57 o
   5   4  12      149.25      139.77     12.44 o
   6   4  12      129.68      140.36     16.80 o
   7   4  12      220.17      189.86     17.57 o
   8   4  12      290.94      344.07     20.80 o
   9   4  12       15.86       33.31     24.04 o
  10   4  12      399.93      399.57     40.14 o
  11   4  12        3.66       34.99     26.93 o
  12   4  12       74.06       72.66     28.26 o
  13   4  12        3.72       -8.30     30.41 o
 -13   5  12      264.39      196.69     19.80 o
 -12   5  12        3.90        0.05      9.27 o
 -11   5  12      504.26      494.66     25.93 o
 -10   5  12       13.03        6.64      6.76 o
  -9   5  12      917.30      896.84     25.73 o
  -8   5  12       74.90       70.26      8.47 o
  -7   5  12     1468.55     1678.91     78.48 o
  -6   5  12      315.94      302.68     18.38 o
  -5   5  12     2211.22     2325.62     56.06 o
  -4   5  12      167.17      170.77     10.70 o
  -3   5  12     1969.35     2143.54     57.70 o
  -2   5  12      486.48      393.91     15.64 o
  -1   5  12     4574.17     4375.66     79.90 o
   0   5  12     1047.36     1352.53     29.47 o
   1   5  12     4724.88     4735.34    109.64 o
   2   5  12      488.33      439.85     15.12 o
   3   5  12     1968.52     2281.58     84.24 o
   4   5  12      167.95      180.24     10.40 o
   5   5  12     2166.23     2666.21     69.37 o
   6   5  12      309.43      332.15     19.05 o
   7   5  12     1489.92     1804.94     68.21 o
   8   5  12       73.45       41.90     15.12 o
   9   5  12      934.86     1041.83     63.65 o
  10   5  12       12.90       10.87     27.06 o
  11   5  12      494.38      555.39     48.18 o
  12   5  12        3.85       43.44     22.79 o
  13   5  12      258.46      137.85     64.23 o
 -12   6  12       28.29       19.35     15.75 o
 -11   6  12        8.65       11.79      8.12 o
 -10   6  12       45.39       37.45      5.46 o
  -9   6  12       40.71       45.40      7.52 o
  -8   6  12       70.18       90.20      9.22 o
  -7   6  12      140.33      126.19     10.98 o
  -6   6  12       16.08       14.87      8.14 o
  -5   6  12      488.21      554.03     19.77 o
  -4   6  12      431.03      370.51     15.33 o
  -3   6  12      332.46      271.84     12.34 o
  -2   6  12      293.65      242.08     10.63 o
  -1   6  12      209.74      167.84      9.38 o
   0   6  12      756.30      777.61     20.10 o
   1   6  12      214.34      167.65     12.59 o
   2   6  12      284.30      253.76     12.13 o
   3   6  12      322.15      275.42     10.57 o
   4   6  12      431.28      412.65     16.64 o
   5   6  12      493.75      603.75     29.74 o
   6   6  12       15.13        4.30      8.33 o
   7   6  12      140.64      114.44     12.41 o
   8   6  12       68.12       68.14     13.20 o
   9   6  12       40.85       71.71     22.16 o
  10   6  12       44.34       23.07     16.10 o
  11   6  12        7.99       72.23     24.26 o
  12   6  12       28.93       20.56     28.25 o
 -12   7  12        5.44        7.46     13.60 o
 -11   7  12      317.91      313.04     19.81 o
 -10   7  12        7.48       13.02      8.72 o
  -9   7  12      513.40      601.90     22.98 o
  -8   7  12       73.75       92.11      8.34 o
  -7   7  12     1114.18     1181.79     28.32 o
  -6   7  12       53.17       52.17      9.24 o
  -5   7  12     1124.31     1223.19     47.59 o
  -4   7  12      184.20      209.89     11.39 o
  -3   7  12      796.87      887.96     24.44 o
  -2   7  12       31.21       43.41      7.97 o
  -1   7  12     2572.03     2546.15     50.20 o
   0   7  12      393.52      372.32     13.63 o
   1   7  12     2689.55     2744.12     74.83 o
   2   7  12       31.80       39.41      7.80 o
   3   7  12      794.61      934.54     37.63 o
   4   7  12      182.73      222.22     11.27 o
   5   7  12     1052.39     1233.30     47.17 o
   6   7  12       53.42       55.64     11.76 o
   7   7  12     1101.30     1157.84     59.11 o
   8   7  12       77.01       83.51     14.45 o
   9   7  12      517.03      587.57     31.84 o
  10   7  12        7.46       44.31     20.32 o
  11   7  12      315.34      370.20     84.19 o
  12   7  12        5.22       31.11     23.44 o
 -11   8  12       18.25       43.14     25.92 o
 -10   8  12       51.01       42.14     13.33 o
  -9   8  12        2.91       -6.71     10.15 o
  -8   8  12       64.74       56.36     10.39 o
  -7   8  12       57.78       62.82      9.46 o
  -6   8  12       69.12       82.83      9.61 o
  -5   8  12      110.10       97.64      8.77 o
  -4   8  12      179.65      163.15     11.19 o
  -3   8  12       17.58       32.21      8.44 o
  -2   8  12      510.28      519.02     14.58 o
  -1   8  12      150.07      149.58      7.95 o
   0   8  12       17.39       42.35      6.33 o
   1   8  12      149.43      166.78     10.29 o
   2   8  12      519.62      541.69     26.46 o
   3   8  12       16.39       11.08      7.41 o
   4   8  12      166.07      186.59     11.17 o
   5   8  12      110.44      127.17     13.71 o
   6   8  12       58.53       95.17     13.13 o
   7   8  12       57.97       58.18     14.41 o
   8   8  12       60.78       67.47     23.24 o
   9   8  12        2.76       11.33     14.41 o
  10   8  12       50.06       38.53     19.30 o
  11   8  12       18.60       -9.31     24.41 o
 -11   9  12       72.21       67.17     33.63 o
 -10   9  12        8.86        6.44     32.18 o
  -9   9  12      119.37      118.53     13.03 o
  -8   9  12       16.27       11.76     11.70 o
  -7   9  12      628.67      569.11     35.80 o
  -6   9  12      137.36      126.97     16.21 o
  -5   9  12      840.77      966.49     25.77 o
  -4   9  12        5.26        1.85      9.17 o
  -3   9  12      774.27      768.24     19.05 o
  -2   9  12       29.68       46.36      7.02 o
  -1   9  12     1917.90     1947.45     42.46 o
   0   9  12      398.85      348.33     20.50 o
   1   9  12     1925.00     1991.21     42.89 o
   2   9  12       31.36       61.32      7.96 o
   3   9  12      750.99      811.12     23.30 o
   4   9  12        5.68        5.26      9.34 o
   5   9  12      833.49      969.09     42.06 o
   6   9  12      139.15      117.95     13.91 o
   7   9  12      621.28      599.05     63.96 o
   8   9  12       15.26       28.34     11.70 o
   9   9  12      123.53      125.37     19.23 o
  10   9  12        8.64       46.51     25.09 o
  11   9  12       74.88       69.90     36.22 o
 -10  10  12      151.76      126.33     33.56 o
  -9  10  12       32.27       29.58     14.44 o
  -8  10  12      267.44      266.48     18.36 o
  -7  10  12        9.32        3.79     10.18 o
  -6  10  12      512.48      534.61     18.21 o
  -5  10  12       50.90       61.02     10.97 o
  -4  10  12      730.16      809.45     18.95 o
  -3  10  12       98.14       92.13      7.65 o
  -2  10  12      816.07      888.84     21.44 o
  -1  10  12      183.99      195.96     15.99 o
   0  10  12      432.20      424.55     20.05 o
   1  10  12      184.42      181.56     11.28 o
   2  10  12      815.52      913.97     25.32 o
   3  10  12       98.04       94.01     11.10 o
   4  10  12      750.75      879.83     28.38 o
   5  10  12       50.38       50.67      9.87 o
   6  10  12      515.39      567.40     24.59 o
   7  10  12        9.23       18.56     12.56 o
   8  10  12      272.57      262.43     33.70 o
   9  10  12       32.49       45.84     22.84 o
  10  10  12      153.81      132.48     45.43 o
  -9  11  12       54.28       55.63     16.15 o
  -8  11  12       45.17       36.59     17.44 o
  -7  11  12      174.01      170.12     13.15 o
  -6  11  12      105.55       87.28     13.45 o
  -5  11  12      164.26      161.14     11.14 o
  -4  11  12        4.04        6.16      7.15 o
  -3  11  12       95.65      106.17     12.44 o
  -2  11  12       67.05       59.88      8.19 o
  -1  11  12      208.07      211.11     11.76 o
   0  11  12      135.34      145.00     15.21 o
   1  11  12      217.09      215.85     11.56 o
   2  11  12       67.11       51.74      9.83 o
   3  11  12       97.20       83.30     12.06 o
   4  11  12        4.54       17.28      9.35 o
   5  11  12      171.03      206.46     12.91 o
   6  11  12      108.85       84.34     14.66 o
   7  11  12      174.61      156.05     14.68 o
   8  11  12       44.99        7.01     37.64 o
   9  11  12       53.86       41.48     23.87 o
  -8  12  12      228.96      184.57     21.00 o
  -7  12  12        2.36        5.02     14.71 o
  -6  12  12      369.54      306.62     17.99 o
  -5  12  12       25.78       53.53     11.13 o
  -4  12  12      567.79      580.95     22.17 o
  -3  12  12        9.69       -5.93      8.15 o
  -2  12  12      991.88     1039.61     47.56 o
  -1  12  12       48.89       49.43     10.49 o
   0  12  12      784.95      734.98     28.96 o
   1  12  12       49.20       32.67      9.29 o
   2  12  12      977.52      969.57     33.13 o
   3  12  12       10.00       -7.90      7.90 o
   4  12  12      578.37      598.07     37.97 o
   5  12  12       26.08       18.41     14.13 o
   6  12  12      361.40      346.78     88.31 o
   7  12  12        2.43      -21.75     22.53 o
   8  12  12      232.29      190.95     60.31 o
  -7  13  12        0.59        7.00     13.65 o
  -6  13  12        4.19       16.13     14.93 o
  -5  13  12        4.04        6.21     11.42 o
  -4  13  12        1.82       -2.32     13.74 o
  -3  13  12       11.54       22.64     13.00 o
  -2  13  12        6.90        8.33     16.83 o
  -1  13  12        5.27       14.75     10.61 o
   0  13  12       26.90       31.28     11.04 o
   1  13  12        5.03        3.14      9.00 o
   2  13  12        7.75       11.01     13.51 o
   3  13  12       11.54       13.65     14.06 o
   4  13  12        1.60       -4.08     10.18 o
   5  13  12        4.20      -12.59     14.52 o
   6  13  12        4.77       21.01     21.68 o
   7  13  12        0.48        8.24     25.63 o
  -5  14  12        5.17       -0.39     14.76 o
  -4  14  12      261.52      298.09     27.66 o
  -3  14  12       12.54       21.36     32.52 o
  -2  14  12      316.53      319.46     28.75 o
  -1  14  12       11.82       -6.44     15.66 o
   0  14  12      202.42      154.30     39.79 o
   1  14  12       11.30       14.87     12.08 o
   2  14  12      311.88      324.92     18.37 o
   3  14  12       11.94        4.02     10.70 o
   4  14  12      269.83      303.57     29.29 o
   5  14  12        5.60       11.58     14.96 o
  -3  15  12       49.11       91.57     21.05 o
  -2  15  12        1.42       29.29     20.21 o
  -1  15  12       25.07       36.97     12.54 o
   0  15  12        0.31       24.58     20.25 o
   1  15  12       23.75       43.25     15.84 o
   2  15  12        1.67        5.81     22.50 o
   3  15  12       50.18       44.02     25.21 o
 -13   1  13      226.92      200.01     28.71 o
 -12   1  13       20.02       27.34      8.13 o
 -11   1  13      311.28      275.19     12.38 o
 -10   1  13      107.82       66.22      7.30 o
  -9   1  13      720.81      751.50     24.62 o
  -8   1  13       15.82       33.17      4.01 o
  -7   1  13     3482.67     3975.36     72.66 o
  -6   1  13      249.98      294.99     11.69 o
  -5   1  13     2405.99     2432.80     48.24 o
  -4   1  13       63.14       72.78      8.30 o
  -3   1  13     2963.48     3256.45     59.28 o
  -2   1  13      360.42      715.09     18.37 o
  -1   1  13     8348.88     8066.74    307.67 o
   0   1  13      475.30      663.49     20.07 o
   2   1  13      374.05      903.07     43.52 o
   3   1  13     2959.28     3484.78    244.94 o
   4   1  13       63.61       74.48      5.60 o
   5   1  13     2425.18     2437.60     56.17 o
   6   1  13      249.35      315.60     17.16 o
   7   1  13     3493.64     4136.62    130.71 o
   8   1  13       17.02       23.55      8.28 o
   9   1  13      722.97      849.26     33.38 o
  10   1  13      106.06       63.15     12.87 o
  11   1  13      316.81      257.64     29.72 o
  12   1  13       19.57       36.66     20.43 o
  13   1  13      225.71      180.23     34.22 o
 -13   2  13        4.91        8.16     10.04 o
 -12   2  13       96.00       94.11     10.70 o
 -11   2  13       34.87       26.70      7.90 o
 -10   2  13      132.36      140.51      8.05 o
  -9   2  13       67.79       65.20      6.19 o
  -8   2  13      389.46      373.94     18.95 o
  -7   2  13       89.75       91.73      9.51 o
  -6   2  13      748.22      691.63     15.97 o
  -5   2  13       58.75       98.91      9.10 o
  -4   2  13     1062.22     1107.25     26.11 o
  -3   2  13       60.26      114.12      8.77 o
  -2   2  13     1135.75     1060.50     24.69 o
  -1   2  13      280.90      245.94     14.19 o
   0   2  13     2430.36     2634.32     55.92 o
   1   2  13      281.56      256.40      9.79 o
   2   2  13     1140.64     1133.02     35.15 o
   3   2  13       61.78       97.22      7.59 o
   4   2  13     1087.13     1286.49     55.31 o
   5   2  13       59.32       98.70     10.85 o
   6   2  13      767.94      729.30     24.69 o
   7   2  13       90.65       88.35     12.80 o
   8   2  13      383.15      388.00     23.30 o
   9   2  13       68.60      102.74     20.37 o
  10   2  13      133.76      164.61     24.25 o
  11   2  13       34.82       43.95     21.98 o
  12   2  13      102.32      107.51     26.22 o
  13   2  13        5.05       23.16     27.21 o
 -13   3  13      100.20       88.67     18.77 o
 -12   3  13        6.09       -4.97      9.64 o
 -11   3  13      133.87      115.00      8.00 o
 -10   3  13       33.59       22.65      5.68 o
  -9   3  13      179.40      200.96     13.16 o
  -8   3  13       84.45      101.68      7.77 o
  -7   3  13     1147.32     1276.24     35.55 o
  -6   3  13       57.85       55.22      8.00 o
  -5   3  13     1223.11     1186.99     33.32 o
  -4   3  13       17.62       32.92      7.02 o
  -3   3  13     1073.76     1237.24     28.42 o
  -2   3  13      609.09      734.89     19.35 o
  -1   3  13     3125.53     2964.72     97.83 o
   0   3  13       76.82      102.19      7.26 o
   1   3  13     3194.90     3072.43     64.33 o
   2   3  13      631.03      767.37     47.26 o
   3   3  13     1022.54     1331.86     35.09 o
   4   3  13       18.29       32.16      8.45 o
   5   3  13     1154.27     1279.68     99.01 o
   6   3  13       54.26       63.55     13.06 o
   7   3  13     1137.26     1238.21     65.39 o
   8   3  13       85.22       98.40     16.44 o
   9   3  13      170.46      164.58     27.75 o
  10   3  13       32.63        2.76     20.32 o
  11   3  13      126.72      127.53     26.94 o
  12   3  13        6.36       16.48     27.60 o
  13   3  13      100.99       26.30     27.59 o
 -13   4  13        2.36      -12.16     15.54 o
 -12   4  13      222.60      193.39     19.99 o
 -11   4  13        3.73       10.64      8.40 o
 -10   4  13      616.70      673.76     36.94 o
  -9   4  13        9.23        9.62      7.02 o
  -8   4  13      817.63      884.84     25.07 o
  -7   4  13       90.14       68.97      6.55 o
  -6   4  13      577.80      550.90     24.07 o
  -5   4  13      571.78      548.03     16.42 o
  -4   4  13     2500.62     2601.97     46.62 o
  -3   4  13      482.31      465.45     12.91 o
  -2   4  13     2409.05     2293.48     49.10 o
  -1   4  13      142.16      144.53      9.71 o
   0   4  13     1652.75     2029.09     43.34 o
   1   4  13      145.19      159.86      7.33 o
   2   4  13     2312.67     2335.58     94.96 o
   3   4  13      484.94      515.82     16.41 o
   4   4  13     2496.26     2933.99    108.03 o
   5   4  13      564.95      592.50     23.57 o
   6   4  13      603.20      589.68     21.35 o
   7   4  13       91.75       79.39     15.99 o
   8   4  13      828.55      953.40     41.18 o
   9   4  13        8.82       -4.01     21.24 o
  10   4  13      613.75      739.41     57.66 o
  11   4  13        3.77       14.76     28.29 o
  12   4  13      223.58      208.65     33.85 o
  13   4  13        2.53       -6.90     29.00 o
 -12   5  13        0.26       -3.80     10.44 o
 -11   5  13      136.61      116.64     16.42 o
 -10   5  13        5.89       21.40      7.05 o
  -9   5  13       79.39       86.76      8.51 o
  -8   5  13       95.92      110.47     10.09 o
  -7   5  13      280.77      276.81     14.35 o
  -6   5  13      232.89      279.55     12.49 o
  -5   5  13       77.80       88.81      9.35 o
  -4   5  13      112.83      132.40     11.36 o
  -3   5  13      137.49      165.20      9.71 o
  -2   5  13      441.47      397.98     13.86 o
  -1   5  13     1488.87     1430.43     40.71 o
   0   5  13       14.19       48.70      6.39 o
   1   5  13     1516.83     1542.50     37.57 o
   2   5  13      433.26      474.30     27.60 o
   3   5  13      124.46      170.18     11.75 o
   4   5  13      111.57      121.13     14.65 o
   5   5  13       68.86       75.52     12.88 o
   6   5  13      232.61      297.67     17.17 o
   7   5  13      288.41      307.51     20.84 o
   8   5  13       93.43       75.83     16.79 o
   9   5  13       77.91       94.00     25.24 o
  10   5  13        6.87       40.64     25.70 o
  11   5  13      136.32       90.93     30.33 o
  12   5  13        0.21       54.12     27.16 o
 -12   6  13      188.58      137.37     16.40 o
 -11   6  13        3.71       13.60      8.66 o
 -10   6  13      672.83      709.92     50.31 o
  -9   6  13       49.20       42.44      9.09 o
  -8   6  13     1133.37     1288.48     42.21 o
  -7   6  13       21.98       19.93      8.66 o
  -6   6  13      445.71      449.38     24.32 o
  -5   6  13      254.77      245.48     13.62 o
  -4   6  13     2185.38     2451.13     78.45 o
  -3   6  13       53.40       54.24      8.10 o
  -2   6  13      891.66      864.44     21.27 o
  -1   6  13      117.08      120.81      8.96 o
   0   6  13      762.31      901.66     22.18 o
   1   6  13      118.39      130.82     10.72 o
   2   6  13      876.19      827.30     36.88 o
   3   6  13       54.66       92.09      9.66 o
   4   6  13     2270.48     2700.13     55.62 o
   5   6  13      252.94      311.33     17.65 o
   6   6  13      446.65      503.86     28.55 o
   7   6  13       22.79       27.88     10.26 o
   8   6  13     1106.15     1367.29     53.35 o
   9   6  13       50.31       44.67     29.28 o
  10   6  13      659.36      762.12    162.74 o
  11   6  13        3.66       18.49     22.64 o
  12   6  13      190.20      153.64     63.33 o
 -11   7  13        9.61        2.65     13.27 o
 -10   7  13        6.42        6.58      8.06 o
  -9   7  13       21.64       22.62     13.39 o
  -8   7  13       47.99       53.80      8.87 o
  -7   7  13      163.27      133.04     11.05 o
  -6   7  13       32.67       43.26      8.89 o
  -5   7  13      365.14      357.89     13.66 o
  -4   7  13      401.09      365.16     16.22 o
  -3   7  13        6.34        0.62      8.16 o
  -2   7  13       40.05       52.59      9.32 o
  -1   7  13      273.13      255.52     12.78 o
   0   7  13      104.87      124.74      9.09 o
   1   7  13      266.80      262.78     11.99 o
   2   7  13       43.52       65.87      7.48 o
   3   7  13        5.11        5.07      6.25 o
   4   7  13      400.73      372.46     21.59 o
   5   7  13      351.81      357.68     16.37 o
   6   7  13       32.09       37.01     12.32 o
   7   7  13      158.30      146.91     19.51 o
   8   7  13       46.49       55.18     12.31 o
   9   7  13       19.87       28.39     20.03 o
  10   7  13        5.80      -14.21     21.53 o
  11   7  13        8.73        6.07     18.55 o
 -11   8  13       11.27       12.91     20.50 o
 -10   8  13      322.32      317.12     21.39 o
  -9   8  13       15.28       12.73     11.51 o
  -8   8  13      544.36      604.00     30.51 o
  -7   8  13       27.98       18.29      9.09 o
  -6   8  13      842.33      889.15     48.08 o
  -5   8  13       84.63       61.09      9.44 o
  -4   8  13     1722.34     1771.15     60.04 o
  -3   8  13       13.17       22.08      9.88 o
  -2   8  13     1350.57     1469.70     35.18 o
  -1   8  13      174.68      189.69     12.25 o
   0   8  13     1448.16     1445.51     29.62 o
   1   8  13      173.66      169.99      9.59 o
   2   8  13     1305.11     1474.83     56.53 o
   3   8  13       13.87       31.87      8.18 o
   4   8  13     1749.87     1849.52     48.97 o
   5   8  13       83.38       85.33     10.88 o
   6   8  13      863.82      937.63     35.42 o
   7   8  13       26.66       34.27     12.32 o
   8   8  13      547.86      520.38     28.03 o
   9   8  13       14.64        5.80     19.31 o
  10   8  13      322.23      288.99     47.18 o
  11   8  13       11.02      -16.86     44.08 o
 -10   9  13       31.55       39.32     22.26 o
  -9   9  13      125.44      135.84     15.46 o
  -8   9  13       21.08       13.03      9.49 o
  -7   9  13      379.60      382.42     29.34 o
  -6   9  13       77.96       61.22     10.99 o
  -5   9  13      447.16      489.75     18.25 o
  -4   9  13       51.43       42.95      8.34 o
  -3   9  13      391.73      396.94     17.03 o
  -2   9  13       69.82       81.55      8.93 o
  -1   9  13      346.17      355.76     18.21 o
   0   9  13      354.49      327.30     13.14 o
   1   9  13      325.31      380.84     19.25 o
   2   9  13       67.57       59.74      8.96 o
   3   9  13      399.18      411.23     19.07 o
   4   9  13       50.96       41.42     10.76 o
   5   9  13      450.89      552.30     20.05 o
   6   9  13       75.84       52.07     12.65 o
   7   9  13      378.56      371.66     33.30 o
   8   9  13       20.52       25.55     10.88 o
   9   9  13      124.21      122.66     22.86 o
  10   9  13       32.22       47.25     34.47 o
 -10  10  13       88.73       56.51     21.56 o
  -9  10  13        7.36       18.63     17.11 o
  -8  10  13      152.70      151.51     17.82 o
  -7  10  13       18.62       13.90     11.60 o
  -6  10  13      185.41      202.74     17.39 o
  -5  10  13       78.14       73.83     11.13 o
  -4  10  13      481.60      512.02     18.55 o
  -3  10  13       43.15       60.21     10.51 o
  -2  10  13      589.92      596.98     17.52 o
  -1  10  13      241.88      227.00      9.96 o
   0  10  13     1243.96     1244.15     28.93 o
   1  10  13      236.45      230.40     14.53 o
   2  10  13      585.73      604.77     19.01 o
   3  10  13       45.02       82.05      9.85 o
   4  10  13      485.50      581.73     40.80 o
   5  10  13       79.23       64.83     11.23 o
   6  10  13      183.88      219.09     21.08 o
   7  10  13       18.25       23.92     13.41 o
   8  10  13      149.86      149.56     15.44 o
   9  10  13        7.21       14.41     27.74 o
  10  10  13       93.09       73.76     29.96 o
  -9  11  13      157.16      132.18     19.29 o
  -8  11  13        2.55       -9.04     15.05 o
  -7  11  13      412.05      392.25     28.45 o
  -6  11  13       14.16        3.24     10.79 o
  -5  11  13      406.01      373.30     22.44 o
  -4  11  13        8.33       10.22     10.07 o
  -3  11  13      582.58      586.17     23.33 o
  -2  11  13       12.21       21.44      7.85 o
  -1  11  13     1346.73     1362.02     44.91 o
   0  11  13        3.66        7.36      8.99 o
   1  11  13     1311.93     1469.61     55.68 o
   2  11  13       12.27       29.89     15.34 o
   3  11  13      590.51      565.03     23.28 o
   4  11  13        8.50       18.64     10.80 o
   5  11  13      406.55      428.29     23.15 o
   6  11  13       14.09       15.23     14.50 o
   7  11  13      414.60      378.21     22.76 o
   8  11  13        2.49       15.72     21.14 o
   9  11  13      159.39      218.18     54.00 o
  -8  12  13        6.23       -7.28     16.99 o
  -7  12  13        8.26       27.16     15.14 o
  -6  12  13        3.15       -2.18     10.82 o
  -5  12  13       61.18       46.65     15.81 o
  -4  12  13       47.28       47.73     11.69 o
  -3  12  13       15.19       12.58     10.13 o
  -2  12  13       11.09      -10.87     10.87 o
  -1  12  13       17.46       12.87      8.96 o
   0  12  13        7.13       13.30      9.59 o
   1  12  13       17.45       27.76     13.73 o
   2  12  13       12.45       12.97     11.49 o
   3  12  13       16.29       31.10     10.18 o
   4  12  13       45.62       50.83     14.59 o
   5  12  13       61.74       34.91     12.42 o
   6  12  13        2.99        4.17     19.13 o
   7  12  13        7.92       22.20     26.49 o
   8  12  13        5.72      -29.50     41.24 o
  -6  13  13       14.45       10.03     13.59 o
  -5  13  13      203.95      199.75     25.51 o
  -4  13  13        0.17       28.51     14.87 o
  -3  13  13      312.24      319.45     19.50 o
  -2  13  13       19.64       16.28     22.57 o
  -1  13  13      336.18      324.05     35.37 o
   0  13  13        0.16        9.03     14.62 o
   1  13  13      332.35      257.71     24.24 o
   2  13  13       19.29       18.38     10.57 o
   3  13  13      319.50      311.71     22.08 o
   4  13  13        0.25       18.12     10.78 o
   5  13  13      201.68      176.21     30.08 o
   6  13  13       14.70       26.03     26.14 o
  -4  14  13        6.64        0.82     13.53 o
  -3  14  13       19.49       28.34     21.92 o
  -2  14  13       12.86       28.35     21.42 o
  -1  14  13        8.67        0.72     14.11 o
   0  14  13        6.12       12.67     18.93 o
   1  14  13        8.02        6.08     13.41 o
   2  14  13       13.68       26.19     12.33 o
   3  14  13       20.34        8.29     17.93 o
   4  14  13        8.12      -13.16     20.06 o
   0  15  13        0.44      -15.58     15.58 o
 -13   0  14       25.43       -2.61     39.95 o
 -12   0  14      437.46      424.57     78.11 o
 -11   0  14      111.25       72.28     10.70 o
 -10   0  14      596.63      607.90     27.82 o
  -9   0  14       58.00       85.47     25.75 o
  -8   0  14     1150.62     1175.98     75.14 o
  -7   0  14      176.78      216.41     16.04 o
  -6   0  14     4425.30     4815.67    230.27 o
  -5   0  14      645.25      636.00     25.65 o
  -4   0  14     3356.42     2949.14     74.78 o
  -3   0  14      301.63      282.31     14.90 o
  -1   0  14      525.64      554.06     25.08 o
   0   0  14     5014.02     4426.06    129.68 o
   1   0  14      541.73      583.06     24.51 o
   2   0  14     5907.70     6963.44    301.75 o
   3   0  14      305.11      322.52     38.59 o
   4   0  14     3263.93     2958.91    103.26 o
   5   0  14      642.81      651.31     26.68 o
   6   0  14     4459.45     5515.01    224.22 o
   7   0  14      176.73      216.26     17.07 o
   8   0  14     1172.94     1149.49     47.15 o
   9   0  14       60.19       70.05     19.27 o
  10   0  14      580.94      587.78     40.16 o
  11   0  14      111.90       72.22     21.80 o
  12   0  14      440.00      360.03     35.61 o
 -13   1  14       17.10       31.10     14.08 o
 -12   1  14        9.39       19.54      8.47 o
 -11   1  14       46.83       39.68      7.12 o
 -10   1  14        6.09       12.45      9.09 o
  -9   1  14      116.99      141.18     13.32 o
  -8   1  14       26.35       40.39      6.91 o
  -7   1  14       69.88       95.76      7.55 o
  -6   1  14       23.17       70.09      9.65 o
  -5   1  14      197.38      211.88      9.45 o
  -4   1  14       10.93       21.33      6.84 o
  -3   1  14      452.36      419.44     18.29 o
  -2   1  14       37.65      105.57      9.25 o
  -1   1  14      235.12      262.30     11.70 o
   0   1  14      704.17      841.71     22.88 o
   1   1  14      229.49      302.63     16.56 o
   2   1  14       37.00      118.03      7.48 o
   3   1  14      459.59      493.14     20.82 o
   4   1  14       11.27       42.30      6.20 o
   5   1  14      199.66      218.33     10.21 o
   6   1  14       22.99       90.58     12.07 o
   7   1  14       73.37       87.10      8.60 o
   8   1  14       26.12       36.29      8.37 o
   9   1  14      121.25      136.83     12.14 o
  10   1  14        5.95       16.82     22.43 o
  11   1  14       50.01       34.11     19.10 o
  12   1  14        9.50        1.37     20.08 o
 -12   2  14      215.88      202.04     35.34 o
 -11   2  14        3.35       20.69     10.08 o
 -10   2  14      291.12      311.09     19.69 o
  -9   2  14       32.20       33.82      8.39 o
  -8   2  14      448.72      447.37     17.27 o
  -7   2  14      176.92      178.52      9.21 o
  -6   2  14     2442.70     2853.50     49.40 o
  -5   2  14      884.38      900.04     21.54 o
  -4   2  14     1465.48     1344.14     29.50 o
  -3   2  14      477.43      571.39     19.82 o
  -2   2  14     3522.75     4065.32     87.85 o
  -1   2  14     1153.10     1110.68     24.88 o
   0   2  14     2256.99     1976.32     45.58 o
   1   2  14     1159.17     1155.12     43.27 o
   2   2  14     3567.08     4307.08    140.48 o
   3   2  14      477.17      604.84     23.08 o
   4   2  14     1403.74     1377.95     41.76 o
   5   2  14      876.84      924.55     32.67 o
   6   2  14     2434.40     3046.12     84.99 o
   7   2  14      177.46      186.50     15.59 o
   8   2  14      444.13      432.60     24.63 o
   9   2  14       33.64       47.20     20.72 o
  10   2  14      284.60      274.47     35.06 o
  11   2  14        3.30       24.66     20.57 o
  12   2  14      219.46      189.57     31.01 o
 -12   3  14       14.68        7.77      9.02 o
 -11   3  14      182.27      165.05     10.74 o
 -10   3  14       25.66       30.59     13.25 o
  -9   3  14      522.58      594.40     19.70 o
  -8   3  14      191.58      160.26      7.67 o
  -7   3  14      446.89      447.53     18.08 o
  -6   3  14      370.06      398.46     17.42 o
  -5   3  14     1344.67     1462.23     44.30 o
  -4   3  14       64.06       50.83      7.05 o
  -3   3  14     1067.97     1101.12     25.55 o
  -2   3  14      197.58      220.24     15.05 o
  -1   3  14     1132.73     1309.80     30.68 o
   0   3  14       11.65       44.58     12.11 o
   1   3  14     1111.38     1212.36     31.10 o
   2   3  14      196.56      243.48     17.38 o
   3   3  14     1104.49     1231.56     43.64 o
   4   3  14       61.89       80.10      9.72 o
   5   3  14     1385.24     1559.54     95.29 o
   6   3  14      375.52      415.76     17.87 o
   7   3  14      465.88      498.91     23.47 o
   8   3  14      189.87      138.42     17.22 o
   9   3  14      533.79      600.96     37.45 o
  10   3  14       26.48       29.86     28.48 o
  11   3  14      186.28      134.25     33.65 o
  12   3  14       15.03       55.06     24.80 o
 -12   4  14       60.43       59.75     10.96 o
 -11   4  14        5.30        8.35     10.39 o
 -10   4  14      131.97      128.46     15.81 o
  -9   4  14       22.01       33.69      7.81 o
  -8   4  14      135.11      139.85     10.06 o
  -7   4  14      133.27      144.70      8.31 o
  -6   4  14      335.59      336.42     12.71 o
  -5   4  14      312.70      280.86     14.44 o
  -4   4  14     1014.91      864.80     20.71 o
  -3   4  14      132.85      165.65      9.79 o
  -2   4  14     1835.15     1956.81     44.80 o
  -1   4  14      384.37      413.73     18.15 o
   0   4  14      926.54      873.31     21.52 o
   1   4  14      388.20      459.04     14.50 o
   2   4  14     1819.46     2050.76     53.26 o
   3   4  14      135.51      226.59     12.97 o
   4   4  14      932.41      925.93     50.22 o
   5   4  14      309.49      319.43     17.41 o
   6   4  14      290.90      308.85     17.70 o
   7   4  14      133.51      165.16     14.99 o
   8   4  14      125.37      152.89     27.74 o
   9   4  14       23.48       48.06     17.68 o
  10   4  14      132.00      104.35     28.42 o
  11   4  14        5.21       18.86     26.93 o
  12   4  14       59.91       49.77     30.99 o
 -12   5  14        0.16       21.76     14.66 o
 -11   5  14      293.48      262.82     21.76 o
 -10   5  14       37.31       29.07      8.56 o
  -9   5  14      713.80      754.70     37.99 o
  -8   5  14       33.46       43.06      7.42 o
  -7   5  14      255.59      312.47     23.76 o
  -6   5  14      192.52      168.22     10.28 o
  -5   5  14     1218.67     1170.41     24.61 o
  -4   5  14      195.35      176.19     10.76 o
  -3   5  14      910.41      937.06     24.03 o
  -2   5  14       12.01       24.64      7.24 o
  -1   5  14      585.86      680.55     19.28 o
   0   5  14      459.26      488.56     18.22 o
   1   5  14      588.38      741.04     40.53 o
   2   5  14       11.18       26.81      7.38 o
   3   5  14      964.35     1061.67     51.01 o
   4   5  14      198.12      211.78     18.85 o
   5   5  14     1141.95     1213.35    111.82 o
   6   5  14      191.59      193.84     16.41 o
   7   5  14      284.45      299.04     24.41 o
   8   5  14       33.72       39.15     16.27 o
   9   5  14      711.07      717.94     45.13 o
  10   5  14       37.70       40.64     31.14 o
  11   5  14      293.83      223.15     35.99 o
  12   5  14        0.19        2.25     19.81 o
 -11   6  14        2.14        7.09     12.40 o
 -10   6  14       36.73       38.22      8.81 o
  -9   6  14        2.71       16.26      7.81 o
  -8   6  14       28.42       33.58     11.07 o
  -7   6  14       51.02       58.19      9.98 o
  -6   6  14     1051.22     1073.61     30.72 o
  -5   6  14       18.63       26.60     10.43 o
  -4   6  14      204.31      182.20     10.97 o
  -3   6  14      397.22      390.84     23.04 o
  -2   6  14      179.85      165.37     10.46 o
  -1   6  14       66.35       59.25      8.36 o
   0   6  14       87.03       74.27      6.70 o
   1   6  14       65.89       78.30     18.36 o
   2   6  14      188.31      194.01     12.85 o
   3   6  14      402.78      387.04     16.81 o
   4   6  14      207.66      224.10     13.08 o
   5   6  14       17.62       15.34     13.61 o
   6   6  14     1062.91     1078.89     55.82 o
   7   6  14       53.20       89.50     17.97 o
   8   6  14       28.22       33.03     16.73 o
   9   6  14        2.92      -11.73     29.39 o
  10   6  14       36.38       23.55     19.16 o
  11   6  14        2.03      -13.71     22.71 o
 -11   7  14      244.25      248.17     23.71 o
 -10   7  14        3.68       10.93     14.61 o
  -9   7  14      674.28      688.05     49.67 o
  -8   7  14       62.09       60.15      8.44 o
  -7   7  14      804.87      926.08     38.80 o
  -6   7  14       20.27       24.60      9.74 o
  -5   7  14     2419.09     2537.19     87.24 o
  -4   7  14       67.35       44.81      9.44 o
  -3   7  14     1460.26     1383.30     31.12 o
  -2   7  14      233.72      214.51     14.09 o
  -1   7  14     1215.02     1379.42     43.13 o
   0   7  14        9.78       18.23      8.09 o
   1   7  14     1221.78     1451.89     68.23 o
   2   7  14      232.54      215.98     10.94 o
   3   7  14     1509.28     1490.62     32.72 o
   4   7  14       63.63       53.55      9.11 o
   5   7  14     2472.53     2742.80     74.01 o
   6   7  14       21.03       17.48     17.40 o
   7   7  14      829.71     1051.71     37.67 o
   8   7  14       60.45       79.07     16.21 o
   9   7  14      669.80      678.57     42.30 o
  10   7  14        3.78       -1.88     24.32 o
  11   7  14      237.90      197.92     50.09 o
 -10   8  14       64.96       64.70     28.06 o
  -9   8  14        8.73        5.78     11.53 o
  -8   8  14      109.61      132.72     13.71 o
  -7   8  14       24.33       29.23      8.65 o
  -6   8  14       83.10      115.98     13.54 o
  -5   8  14       16.51       31.44     10.87 o
  -4   8  14      524.37      515.13     23.46 o
  -3   8  14       19.28       23.67      9.85 o
  -2   8  14      243.93      249.72     13.41 o
  -1   8  14        1.62       30.09     10.07 o
   0   8  14      239.06      305.27     11.75 o
   1   8  14        1.65       25.73      9.37 o
   2   8  14      246.49      264.51     12.25 o
   3   8  14       20.33       40.84      9.82 o
   4   8  14      528.80      501.09     19.83 o
   5   8  14       15.90       28.41     11.43 o
   6   8  14       76.92       74.07     13.29 o
   7   8  14       24.69       36.64     18.22 o
   8   8  14      109.99      125.39     22.70 o
   9   8  14        8.09       13.76     13.72 o
  10   8  14       62.23       50.18     40.44 o
 -10   9  14        2.28        8.05     19.42 o
  -9   9  14      241.15      224.01     16.49 o
  -8   9  14       63.10       46.99     10.98 o
  -7   9  14      207.01      249.65     16.64 o
  -6   9  14       54.89       35.77     12.56 o
  -5   9  14      789.32      766.77     29.90 o
  -4   9  14       13.33        6.18      9.77 o
  -3   9  14      707.63      733.53     28.05 o
  -2   9  14        6.40        0.17      8.22 o
  -1   9  14     1660.84     1934.15     67.15 o
   0   9  14        5.98        1.65      8.31 o
   1   9  14     1624.25     1881.81     42.99 o
   2   9  14        7.87       19.56      8.01 o
   3   9  14      693.03      715.96     47.78 o
   4   9  14       12.53       20.26      8.25 o
   5   9  14      779.66      875.37     42.68 o
   6   9  14       55.20       56.12     12.45 o
   7   9  14      209.91      202.48     20.38 o
   8   9  14       62.25       12.55     14.39 o
   9   9  14      238.23      204.58     22.52 o
  10   9  14        1.93      -16.73     24.50 o
  -9  10  14        0.48       14.28     15.81 o
  -8  10  14      213.00      247.03     20.41 o
  -7  10  14        5.39       12.75      9.89 o
  -6  10  14      214.92      237.89     15.36 o
  -5  10  14       45.66       14.24     11.52 o
  -4  10  14      643.40      628.56     30.36 o
  -3  10  14        9.41        4.08      9.59 o
  -2  10  14      481.98      501.93     19.35 o
  -1  10  14      108.02      107.95     12.28 o
   0  10  14      845.99      872.45     23.27 o
   1  10  14      109.89      112.17     13.33 o
   2  10  14      474.02      481.64     22.65 o
   3  10  14        9.41        9.91      9.39 o
   4  10  14      636.00      633.21     23.76 o
   5  10  14       44.84       22.26     11.79 o
   6  10  14      206.48      249.39     22.55 o
   7  10  14        5.42        1.23     11.88 o
   8  10  14      218.64      226.99     29.20 o
   9  10  14        0.59        8.72     22.65 o
  -8  11  14       28.05       22.82     15.66 o
  -7  11  14       35.85       40.89     11.56 o
  -6  11  14       19.08       24.99     10.91 o
  -5  11  14      130.38      109.12     12.16 o
  -4  11  14       28.37        3.83     10.18 o
  -3  11  14       88.20       66.95     14.03 o
  -2  11  14       32.20       19.34      6.55 o
  -1  11  14      242.42      229.97     13.95 o
   0  11  14       41.42       42.52     10.19 o
   1  11  14      240.55      241.80     19.60 o
   2  11  14       32.88       15.98      9.19 o
   3  11  14       90.77       83.57     10.35 o
   4  11  14       27.06       16.69     10.30 o
   5  11  14      131.74      105.10     16.20 o
   6  11  14       19.92       17.68     14.60 o
   7  11  14       33.94       10.71     14.04 o
   8  11  14       27.59       -9.13     27.85 o
  -7  12  14        0.56      -13.93     13.93 o
  -6  12  14      192.77      200.27     26.28 o
  -5  12  14       16.69       -8.52     11.78 o
  -4  12  14      370.67      315.67     25.27 o
  -3  12  14        2.52        4.13     10.46 o
  -2  12  14      407.32      377.24     26.80 o
  -1  12  14        8.98       10.83     10.40 o
   0  12  14      700.08      636.70     43.28 o
   1  12  14        8.81       11.96     11.15 o
   2  12  14      403.85      404.56     37.92 o
   3  12  14        2.54       19.59     11.85 o
   4  12  14      372.46      344.40     26.60 o
   5  12  14       16.72       17.36     11.87 o
   6  12  14      189.42      161.96     24.31 o
   7  12  14        0.53        5.79     22.43 o
  -5  13  14        0.61      -14.54     17.42 o
  -4  13  14        3.60       -3.52     10.70 o
  -3  13  14        3.12        8.94     13.85 o
  -2  13  14       17.70       27.38     13.85 o
  -1  13  14        5.25       24.71     15.40 o
   0  13  14        6.30       32.03     14.40 o
   1  13  14        5.11        2.22     12.74 o
   2  13  14       18.22       19.87     16.25 o
   3  13  14        3.20        0.48     15.16 o
   4  13  14        3.25       11.39     13.02 o
   5  13  14        0.55        9.47     15.59 o
  -3  14  14        1.43        8.11     16.55 o
  -2  14  14      126.96       92.39     25.43 o
  -1  14  14        2.18       -5.25     15.79 o
   0  14  14      131.64      115.42     25.35 o
   1  14  14        2.09       12.48     13.04 o
   2  14  14      127.63       75.78     16.29 o
   3  14  14        1.38      -25.82     32.05 o
 -12   1  15        7.72       22.87     13.52 o
 -11   1  15      425.08      395.03     29.03 o
 -10   1  15       76.61       62.78     10.15 o
  -9   1  15     1130.59     1129.19     48.81 o
  -8   1  15       93.12       79.78     10.16 o
  -7   1  15      547.33      537.06     18.37 o
  -6   1  15       80.20       83.07      9.47 o
  -5   1  15     3252.21     3617.04     78.65 o
  -4   1  15      391.25      493.82     16.86 o
  -3   1  15     5055.06     5048.46    117.40 o
  -2   1  15      187.77      184.79     16.94 o
  -1   1  15     3430.82     3879.68     70.06 o
   0   1  15       39.92      132.76      8.99 o
   1   1  15     3274.53     3627.18     88.25 o
   2   1  15      185.96      227.86     12.95 o
   3   1  15     5107.69     5557.82    189.30 o
   4   1  15      385.17      526.09     20.77 o
   5   1  15     3294.07     3906.52    128.13 o
   6   1  15       79.19       74.16      8.11 o
   7   1  15      534.23      515.35     17.74 o
   8   1  15       95.46       82.52      9.42 o
   9   1  15     1112.85     1206.17     49.14 o
  10   1  15       76.19      103.51     19.62 o
  11   1  15      429.74      350.76     43.92 o
 -12   2  15       69.91       34.09     11.51 o
 -11   2  15        1.08       11.75     13.17 o
 -10   2  15      102.73      105.43     10.51 o
  -9   2  15        6.60       10.61      7.51 o
  -8   2  15      292.81      312.16     21.06 o
  -7   2  15       79.83       72.26      8.10 o
  -6   2  15      844.18      923.19     23.04 o
  -5   2  15       80.34      106.18      9.97 o
  -4   2  15      311.16      297.08     12.79 o
  -3   2  15        3.89       84.22      8.67 o
  -2   2  15      366.03      410.37     15.02 o
  -1   2  15      283.33      280.29     13.01 o
   0   2  15     1037.79      990.79     42.03 o
   1   2  15      284.79      281.93     16.79 o
   2   2  15      393.04      504.31     12.44 o
   3   2  15        4.01       77.19      9.21 o
   4   2  15      331.77      348.12     18.33 o
   5   2  15       81.06      134.56     13.39 o
   6   2  15      862.89      972.10     71.60 o
   7   2  15       80.29       54.77     14.50 o
   8   2  15      301.58      326.67     28.50 o
   9   2  15        6.63       31.71     16.27 o
  10   2  15      102.19       89.71     21.44 o
  11   2  15        1.02        1.41     20.57 o
  12   2  15       68.07       68.57     25.54 o
 -12   3  15       16.37       -3.02     11.45 o
 -11   3  15      132.32      124.98     16.28 o
 -10   3  15       13.60        4.28     11.24 o
  -9   3  15      376.71      399.00     17.71 o
  -8   3  15       19.07       23.51      9.90 o
  -7   3  15       60.77       40.59      7.32 o
  -6   3  15      111.67       94.73      7.88 o
  -5   3  15     1259.71     1270.84     28.60 o
  -4   3  15      347.27      321.24     13.03 o
  -3   3  15     2046.58     1985.27     41.49 o
  -2   3  15       52.94       45.59      7.68 o
  -1   3  15     2407.36     2859.45     61.11 o
   0   3  15     1069.94     1299.75     44.07 o
   1   3  15     2301.20     2714.72     58.12 o
   2   3  15       52.56       67.68      9.50 o
   3   3  15     2028.49     2208.16     61.53 o
   4   3  15      340.95      371.40     29.55 o
   5   3  15     1186.77     1347.18     63.58 o
   6   3  15      110.96       74.17     13.82 o
   7   3  15       53.36       38.87     11.18 o
   8   3  15       20.19       22.26     19.63 o
   9   3  15      367.23      410.62     32.98 o
  10   3  15       13.30       32.49     28.48 o
  11   3  15      135.28       99.29     24.18 o
  12   3  15       17.12      -21.98     21.98 o
 -12   4  15      147.01      117.46     14.95 o
 -11   4  15       16.36       13.46     11.82 o
 -10   4  15      164.54      192.40     13.27 o
  -9   4  15       58.63       71.93      8.47 o
  -8   4  15      491.99      513.41     22.24 o
  -7   4  15      166.55      130.90     10.21 o
  -6   4  15      437.21      510.06     28.23 o
  -5   4  15       14.56       -1.88      7.66 o
  -4   4  15      746.84      810.95     18.17 o
  -3   4  15       10.42       17.92      8.92 o
  -2   4  15      459.26      509.84     18.91 o
  -1   4  15       88.22       76.22     10.88 o
   0   4  15     1746.28     1856.39     42.22 o
   1   4  15       89.90      102.57      6.55 o
   2   4  15      483.76      569.88     18.83 o
   3   4  15       10.70       22.53      8.16 o
   4   4  15      728.36      916.46     41.92 o
   5   4  15       14.96       13.86     10.86 o
   6   4  15      425.67      559.36     25.10 o
   7   4  15      168.89      150.06     15.62 o
   8   4  15      512.75      517.93     33.25 o
   9   4  15       58.42       23.67     21.40 o
  10   4  15      176.80      144.94     38.02 o
  11   4  15       16.14       -6.70     25.56 o
  12   4  15      147.17       74.03     28.26 o
 -11   5  15       40.94       42.43     11.20 o
 -10   5  15        2.41       19.26      8.15 o
  -9   5  15      129.30      114.86     10.61 o
  -8   5  15       74.30       98.37      9.65 o
  -7   5  15       30.92       35.98      7.39 o
  -6   5  15       20.39       25.90      9.99 o
  -5   5  15      119.32      136.38      9.36 o
  -4   5  15       39.24       32.26      8.13 o
  -3   5  15      162.34      183.20     14.35 o
  -2   5  15      258.62      219.74     11.52 o
  -1   5  15      109.91       74.26      7.93 o
   0   5  15      529.67      465.16     17.78 o
   1   5  15       91.50       81.47     14.56 o
   2   5  15      258.47      238.20     13.13 o
   3   5  15      183.31      208.62     15.06 o
   4   5  15       37.08       33.31      9.44 o
   5   5  15      125.80      158.25     17.59 o
   6   5  15       19.70       19.08     10.91 o
   7   5  15       26.19       65.57     16.37 o
   8   5  15       77.89       76.89     20.05 o
   9   5  15      124.90       99.73     23.13 o
  10   5  15        2.28      -27.06     27.06 o
  11   5  15       39.38       28.92     31.70 o
 -11   6  15        5.41       13.52     14.37 o
 -10   6  15      410.37      373.26     26.82 o
  -9   6  15        7.31        5.33      9.50 o
  -8   6  15      842.27      859.99     40.03 o
  -7   6  15       15.79       13.54      7.52 o
  -6   6  15      769.79      904.38     51.48 o
  -5   6  15      126.83      163.64     16.67 o
  -4   6  15      623.10      557.26     22.57 o
  -3   6  15       55.30       43.09      9.24 o
  -2   6  15      594.19      602.75     32.41 o
  -1   6  15      235.63      206.14     10.24 o
   0   6  15      991.83     1134.31     28.45 o
   1   6  15      240.21      202.39     13.32 o
   2   6  15      671.33      694.05     31.98 o
   3   6  15       57.60       62.33     10.30 o
   4   6  15      661.12      612.82     36.38 o
   5   6  15      126.11      204.47     15.40 o
   6   6  15      789.76      964.42     59.66 o
   7   6  15       16.36        8.67     16.67 o
   8   6  15      836.56      779.68     45.90 o
   9   6  15        7.00        7.83     14.76 o
  10   6  15      408.17      440.52     64.10 o
  11   6  15        5.02       20.00     34.34 o
 -10   7  15       10.86       -4.59     13.04 o
  -9   7  15        9.92       20.26     10.93 o
  -8   7  15        8.48        7.26      9.33 o
  -7   7  15       39.69       44.12      9.50 o
  -6   7  15       53.25       89.77     10.83 o
  -5   7  15      100.58       97.91     11.68 o
  -4   7  15        7.93       15.97      8.55 o
  -3   7  15      109.46      115.42     10.67 o
  -2   7  15      248.74      224.46     20.03 o
  -1   7  15      380.62      332.16     14.68 o
   0   7  15      275.24      281.35     11.82 o
   1   7  15      381.37      348.52     14.10 o
   2   7  15      249.36      236.09     12.11 o
   3   7  15      108.54      146.61     10.92 o
   4   7  15        8.74       35.61     12.05 o
   5   7  15       96.22       98.14     12.43 o
   6   7  15       53.94       65.47     17.54 o
   7   7  15       37.25       45.48     18.13 o
   8   7  15        8.34       29.41     16.77 o
   9   7  15        9.12        3.76     16.57 o
  10   7  15       10.45       16.85     18.33 o
 -10   8  15      131.45       99.51     44.80 o
  -9   8  15        1.54        7.53     11.17 o
  -8   8  15      395.53      391.39     22.24 o
  -7   8  15        0.30       -0.55      9.39 o
  -6   8  15      952.03     1017.06     51.93 o
  -5   8  15        7.52       10.43      8.33 o
  -4   8  15     1111.64     1063.00     49.99 o
  -3   8  15       88.80      104.35     11.39 o
  -2   8  15      967.34      901.76     38.67 o
  -1   8  15      110.97      102.94      8.96 o
   0   8  15     1692.86     1799.19     68.79 o
   1   8  15      108.84       98.72     10.63 o
   2   8  15      942.81      884.22     32.35 o
   3   8  15       86.10      104.88     13.11 o
   4   8  15     1087.33     1184.31     37.70 o
   5   8  15        6.87      -10.13     12.38 o
   6   8  15      957.80     1015.70     42.67 o
   7   8  15        0.14      -15.85     15.85 o
   8   8  15      399.63      392.25     54.55 o
   9   8  15        1.65        4.80     15.30 o
  10   8  15      130.77      151.70     27.21 o
  -9   9  15       57.09       41.66     21.87 o
  -8   9  15        2.95       12.92     10.96 o
  -7   9  15      177.04      190.84     13.65 o
  -6   9  15       33.70       47.78     11.72 o
  -5   9  15      259.74      295.85     14.37 o
  -4   9  15        8.93       10.52     10.00 o
  -3   9  15      318.61      327.23     20.75 o
  -2   9  15       38.32       45.50      9.80 o
  -1   9  15      155.11      148.51     10.63 o
   0   9  15      108.22      149.12     12.65 o
   1   9  15      155.06      164.19     15.58 o
   2   9  15       38.69       42.52     10.96 o
   3   9  15      309.10      331.94     17.82 o
   4   9  15        8.15       -0.90      9.25 o
   5   9  15      259.54      245.15     16.49 o
   6   9  15       34.43       35.11     14.03 o
   7   9  15      177.07      179.45     19.31 o
   8   9  15        3.10      -13.75     14.56 o
   9   9  15       57.25      104.90     31.10 o
  -8  10  15      154.13      131.36     18.39 o
  -7  10  15       20.69       15.48     10.59 o
  -6  10  15      251.67      204.88     15.19 o
  -5  10  15       18.53       20.83     11.36 o
  -4  10  15      278.00      242.77     27.21 o
  -3  10  15       24.26       24.23      8.30 o
  -2  10  15      316.43      311.70     22.23 o
  -1  10  15       12.40       15.02      9.02 o
   0  10  15     1168.22     1254.52     77.98 o
   1  10  15       12.72       25.06      8.99 o
   2  10  15      324.05      361.90     15.84 o
   3  10  15       23.49       29.64     10.25 o
   4  10  15      278.82      255.39     29.03 o
   5  10  15       18.49       15.71      9.56 o
   6  10  15      251.92      225.19     26.69 o
   7  10  15       19.76       25.69     13.11 o
   8  10  15      153.78       96.29     34.01 o
  -7  11  15      220.91      232.46     17.44 o
  -6  11  15        8.39       16.22     10.29 o
  -5  11  15      241.38      261.61     31.65 o
  -4  11  15       12.18        4.39      9.91 o
  -3  11  15      401.38      394.86     21.99 o
  -2  11  15        4.39       11.70      8.22 o
  -1  11  15      718.28      701.65     79.02 o
   0  11  15      163.61      193.27     14.04 o
   1  11  15      703.66      687.66     29.61 o
   2  11  15        4.33        5.45      9.86 o
   3  11  15      406.86      393.87     32.34 o
   4  11  15       11.90        2.05     10.00 o
   5  11  15      248.70      250.48     29.54 o
   6  11  15        8.54      -12.76     13.16 o
   7  11  15      220.16      151.87     52.42 o
  -6  12  15       14.06        6.50     13.30 o
  -5  12  15       14.07       25.13     12.57 o
  -4  12  15       37.66       41.78     12.30 o
  -3  12  15        3.79       20.31     10.43 o
  -2  12  15       24.02       36.72     17.52 o
  -1  12  15       58.11       41.89     11.96 o
   0  12  15       37.36       35.87     18.68 o
   1  12  15       56.75       49.44     15.11 o
   2  12  15       24.91       37.84     10.51 o
   3  12  15        3.33       -1.59     22.47 o
   4  12  15       34.68       43.77     13.05 o
   5  12  15       14.74       24.71     11.33 o
   6  12  15       12.06        1.18     25.91 o
  -4  13  15        5.96       19.85     13.71 o
  -3  13  15      230.29      204.95     15.50 o
  -2  13  15       44.47       42.44     20.63 o
  -1  13  15      198.73      180.80     20.98 o
   0  13  15        6.42      -15.34     15.34 o
   1  13  15      194.11      160.94     19.65 o
   2  13  15       43.54       21.70     14.60 o
   3  13  15      230.63      197.69     44.52 o
   4  13  15        6.20      -13.01     18.67 o
   0  14  15       25.17       12.67     24.24 o
 -12   0  16      271.56      276.17     57.18 o
 -11   0  16       11.93       17.49     15.16 o
 -10   0  16      407.50      289.08     44.04 o
  -9   0  16       34.17       20.79     12.78 o
  -8   0  16     1314.68     1444.68    115.56 o
  -7   0  16       55.01       52.40     12.30 o
  -6   0  16     1500.86     1506.69     82.29 o
  -5   0  16       34.68       30.73     15.15 o
  -4   0  16     2953.28     3236.87    140.16 o
  -3   0  16      572.06      654.82     38.62 o
  -2   0  16     3197.73     3097.29     78.58 o
  -1   0  16       26.85       22.19     11.14 o
   0   0  16     3103.56     3018.34     92.49 o
   1   0  16       27.58       19.16     15.97 o
   2   0  16     3235.00     3289.51    138.08 o
   3   0  16      565.25      717.65     40.03 o
   4   0  16     2996.71     3447.68    188.45 o
   5   0  16       32.63       38.79     11.36 o
   6   0  16     1491.66     1663.08     59.04 o
   7   0  16       54.03       48.99     11.46 o
   8   0  16     1331.92     1394.42     91.42 o
   9   0  16       32.81       22.70     12.90 o
  10   0  16      400.79      346.96     31.10 o
 -12   1  16        0.31       -0.12     14.71 o
 -11   1  16       39.59       49.57     13.16 o
 -10   1  16        4.41       14.88     10.95 o
  -9   1  16       53.55       59.75     11.67 o
  -8   1  16       16.32       27.00     11.70 o
  -7   1  16       96.16      119.74     11.24 o
  -6   1  16       31.18       41.61      9.01 o
  -5   1  16      396.96      415.39     17.66 o
  -4   1  16        7.10       57.54      8.44 o
  -3   1  16      260.89      237.89     12.35 o
  -2   1  16       51.76       94.19      8.62 o
  -1   1  16       45.89       56.30      7.89 o
   0   1  16       57.19      100.01      9.97 o
   1   1  16       53.20       50.37     11.39 o
   2   1  16       51.37      101.30      7.98 o
   3   1  16      262.98      291.19     12.13 o
   4   1  16        7.24       66.86     10.11 o
   5   1  16      413.73      454.58     17.17 o
   6   1  16       30.77       42.96      7.24 o
   7   1  16       99.44      117.14     20.49 o
   8   1  16       16.59       26.78      9.91 o
   9   1  16       53.85       54.90     14.67 o
  10   1  16        4.36       -7.08     19.68 o
  11   1  16       38.77       35.51     19.10 o
 -11   2  16        1.01       -1.85     11.50 o
 -10   2  16      199.33      182.41     14.31 o
  -9   2  16       73.42       61.14      5.46 o
  -8   2  16      908.31     1090.39     43.34 o
  -7   2  16       28.49       19.55      8.07 o
  -6   2  16      474.55      450.91     13.93 o
  -5   2  16        4.68       24.19     16.20 o
  -4   2  16     2066.38     2114.97     88.16 o
  -3   2  16      280.05      349.09     14.29 o
  -2   2  16     1674.30     1651.02     35.44 o
  -1   2  16       11.58        9.25      9.58 o
   0   2  16     3024.02     3578.11    118.90 o
   1   2  16       11.25        6.71      7.57 o
   2   2  16     1676.67     1759.18     54.94 o
   3   2  16      272.03      334.79     13.30 o
   4   2  16     2035.12     2235.41     62.34 o
   5   2  16        5.12       27.99     12.08 o
   6   2  16      418.84      397.90     22.58 o
   7   2  16       27.72       19.03     12.01 o
   8   2  16      920.55     1076.92     45.73 o
   9   2  16       71.41       54.71     18.19 o
  10   2  16      199.08      157.89     30.81 o
  11   2  16        0.91       43.41     22.43 o
 -11   3  16       65.80       59.80     12.03 o
 -10   3  16        5.82        1.15     10.77 o
  -9   3  16      191.84      222.90     10.12 o
  -8   3  16       46.18       59.90      9.29 o
  -7   3  16      123.67      138.25     11.29 o
  -6   3  16       90.72      100.75      8.19 o
  -5   3  16      387.23      424.00     16.22 o
  -4   3  16       44.57       50.20      9.85 o
  -3   3  16      896.67      857.85     23.70 o
  -2   3  16      135.04      126.71     10.91 o
  -1   3  16      441.14      383.72     14.48 o
   0   3  16       28.20       38.41      8.28 o
   1   3  16      460.30      399.19     22.00 o
   2   3  16      136.49      134.57     16.42 o
   3   3  16      890.57      990.31     29.12 o
   4   3  16       44.41       72.49     12.28 o
   5   3  16      367.45      432.63     22.87 o
   6   3  16       88.75      106.12     15.80 o
   7   3  16      132.66      132.75     14.82 o
   8   3  16       45.66       36.73     15.14 o
   9   3  16      189.28      158.13     24.16 o
  10   3  16        5.69        0.00     23.08 o
  11   3  16       70.05       57.73     28.26 o
 -11   4  16       37.65       27.76     19.10 o
 -10   4  16       46.03       56.04     15.56 o
  -9   4  16       21.84       19.85      8.21 o
  -8   4  16      235.32      241.95     15.08 o
  -7   4  16        7.94        8.81      8.86 o
  -6   4  16      121.07      124.42      9.50 o
  -5   4  16      134.70      149.44      9.10 o
  -4   4  16      624.08      625.70     17.13 o
  -3   4  16      312.61      275.52     12.94 o
  -2   4  16      345.43      317.83     23.72 o
  -1   4  16      109.09      127.07     10.42 o
   0   4  16      561.90      471.51     16.55 o
   1   4  16      108.65      117.77     11.39 o
   2   4  16      335.28      365.20     18.15 o
   3   4  16      301.25      304.57     16.07 o
   4   4  16      628.64      656.22     46.16 o
   5   4  16      137.09      195.99     14.78 o
   6   4  16      110.29      139.46     15.77 o
   7   4  16        8.33       24.35     14.49 o
   8   4  16      227.04      253.20     73.30 o
   9   4  16       22.28       16.23     17.89 o
  10   4  16       40.64        2.74     21.67 o
  11   4  16       39.23       61.91     25.57 o
 -11   5  16      219.70      163.93     24.35 o
 -10   5  16        0.32      -10.50     12.60 o
  -9   5  16      341.94      389.31     34.79 o
  -8   5  16       54.53       43.68      8.17 o
  -7   5  16      367.14      392.77     18.12 o
  -6   5  16      168.17      148.82     14.39 o
  -5   5  16      347.81      447.76     29.81 o
  -4   5  16      158.37      166.54     11.62 o
  -3   5  16      655.18      700.57     21.41 o
  -2   5  16       32.54       43.80      7.54 o
  -1   5  16      506.59      496.55     18.29 o
   0   5  16       12.86       33.04      7.47 o
   1   5  16      563.40      515.37     25.32 o
   2   5  16       33.68       38.63     10.18 o
   3   5  16      670.59      808.80     26.85 o
   4   5  16      158.08      212.66     16.35 o
   5   5  16      345.49      402.62     21.78 o
   6   5  16      170.93      152.72     15.74 o
   7   5  16      387.60      337.08     23.86 o
   8   5  16       53.96       55.60     20.30 o
   9   5  16      344.13      280.25     46.39 o
  10   5  16        0.34      -24.34     24.34 o
  11   5  16      223.10      195.37     34.45 o
 -10   6  16        1.25       10.66     11.93 o
  -9   6  16       48.79       38.71      7.45 o
  -8   6  16       50.05       31.64      7.75 o
  -7   6  16       63.81       71.40      9.60 o
  -6   6  16       55.67       54.00     10.60 o
  -5   6  16       36.20       35.89     10.44 o
  -4   6  16      116.45      122.51     15.20 o
  -3   6  16       39.87       32.33      9.98 o
  -2   6  16       80.31       79.30      8.95 o
  -1   6  16      181.18      180.59     20.49 o
   0   6  16        9.33        7.42      5.88 o
   1   6  16      184.81      166.55     11.00 o
   2   6  16       80.24       78.09     10.15 o
   3   6  16       43.55       64.77      8.80 o
   4   6  16      124.51      131.37     16.01 o
   5   6  16       36.95       35.98     32.11 o
   6   6  16       58.14       57.36     15.83 o
   7   6  16       65.02       61.00     18.20 o
   8   6  16       51.92       18.44     30.11 o
   9   6  16       48.50       37.24     33.07 o
  10   6  16        1.13        3.61     23.19 o
 -10   7  16        1.74       -9.41     15.79 o
  -9   7  16      374.72      330.56     33.70 o
  -8   7  16       61.15       46.69     12.86 o
  -7   7  16      482.52      467.02     24.23 o
  -6   7  16       20.67       20.63      8.87 o
  -5   7  16      676.88      706.68     27.47 o
  -4   7  16       19.15       10.35      8.78 o
  -3   7  16     1466.25     1522.99     87.57 o
  -2   7  16        5.94       12.06     10.13 o
  -1   7  16     1299.41     1277.87     60.08 o
   0   7  16      130.46      118.73     11.19 o
   1   7  16     1325.78     1274.85     54.50 o
   2   7  16        6.14        7.64      8.94 o
   3   7  16     1441.63     1461.28     43.97 o
   4   7  16       19.67       24.31     11.22 o
   5   7  16      667.18      687.19     27.67 o
   6   7  16       20.40       20.16     19.20 o
   7   7  16      479.41      515.63     28.81 o
   8   7  16       60.42       32.16     15.45 o
   9   7  16      371.33      294.55     49.64 o
  10   7  16        1.69       13.32     17.15 o
  -9   8  16        4.14       15.30     17.11 o
  -8   8  16       40.35       19.54     11.02 o
  -7   8  16       10.88       20.46     10.09 o
  -6   8  16      102.75       84.32     11.08 o
  -5   8  16        1.65       33.14      9.81 o
  -4   8  16      134.31      175.47     17.37 o
  -3   8  16       41.23       33.52     10.14 o
  -2   8  16      176.69      204.19     12.87 o
  -1   8  16       84.12       92.47      9.36 o
   0   8  16        2.96       14.62      6.40 o
   1   8  16       86.58      111.74     14.38 o
   2   8  16      182.58      203.19     12.40 o
   3   8  16       39.04       34.36     10.93 o
   4   8  16      130.48      134.96     12.87 o
   5   8  16        1.89        9.77     10.81 o
   6   8  16       97.59      106.20     17.42 o
   7   8  16       11.76       44.69     17.51 o
   8   8  16       38.88       49.94     18.96 o
   9   8  16        4.41       27.25     17.19 o
  -8   9  16        5.07       13.76     11.57 o
  -7   9  16      396.78      374.41     18.07 o
  -6   9  16       24.49        3.49     11.06 o
  -5   9  16      512.89      476.80     28.41 o
  -4   9  16        9.78        8.95     10.85 o
  -3   9  16      683.31      710.62     34.32 o
  -2   9  16        6.61       -9.19      9.19 o
  -1   9  16      660.92      676.13     21.76 o
   0   9  16        7.43        3.08     10.89 o
   1   9  16      666.34      728.37     36.11 o
   2   9  16        5.93       -9.31      9.31 o
   3   9  16      678.64      740.25     43.82 o
   4   9  16        9.03       17.29     10.73 o
   5   9  16      530.14      520.91     31.57 o
   6   9  16       23.49       10.29     15.78 o
   7   9  16      395.88      310.39     37.77 o
   8   9  16        5.84       -9.86     15.10 o
  -8  10  16      111.92      136.38     24.12 o
  -7  10  16        6.96        1.77     12.07 o
  -6  10  16      292.74      246.06     17.10 o
  -5  10  16        9.15       -2.68     11.47 o
  -4  10  16      238.14      242.59     17.66 o
  -3  10  16       11.77       -5.10      8.70 o
  -2  10  16      421.49      449.11     15.97 o
  -1  10  16       39.39       52.21      9.96 o
   0  10  16      363.10      348.87     18.62 o
   1  10  16       40.34       35.60     15.40 o
   2  10  16      421.83      421.24     29.82 o
   3  10  16       11.41        6.29     10.34 o
   4  10  16      237.79      224.39     16.93 o
   5  10  16        9.10       27.83     15.14 o
   6  10  16      294.13      271.26     23.41 o
   7  10  16        7.24       24.28     28.07 o
   8  10  16      116.88      124.94     34.49 o
  -6  11  16       23.17       13.26     10.35 o
  -5  11  16       27.29       23.31     11.13 o
  -4  11  16        3.37        9.00     10.84 o
  -3  11  16      102.31       89.91     10.75 o
  -2  11  16        1.51       13.15     10.77 o
  -1  11  16      137.63      109.81     13.96 o
   0  11  16       12.56       26.51     12.09 o
   1  11  16      137.52      136.89     20.24 o
   2  11  16        1.85        0.22     12.70 o
   3  11  16       96.44      104.01     12.94 o
   4  11  16        2.82      -18.62     20.23 o
   5  11  16       27.21       20.77     16.12 o
   6  11  16       23.15       -0.18     14.55 o
  -5  12  16        8.96        5.22     10.52 o
  -4  12  16       98.49      144.79     15.64 o
  -3  12  16        5.58       11.74     11.29 o
  -2  12  16      230.95      227.66     23.16 o
  -1  12  16       39.16       40.92     14.04 o
   0  12  16      382.03      337.62     39.19 o
   1  12  16       38.71       23.46     16.35 o
   2  12  16      233.27      248.37     39.32 o
   3  12  16        5.56       16.44     14.82 o
   4  12  16       98.77      105.38     17.07 o
   5  12  16        9.17       17.48     17.96 o
  -2  13  16       10.15      -24.44     25.02 o
  -1  13  16       16.03      -17.64     17.64 o
   0  13  16       52.98       56.76     13.12 o
   1  13  16       16.22        4.86     21.30 o
   2  13  16       10.48       14.13     14.78 o
 -11   1  17      342.29      331.07     42.43 o
 -10   1  17        3.55        6.45     13.01 o
  -9   1  17      432.33      451.83     22.60 o
  -8   1  17        1.80        7.09      7.45 o
  -7   1  17     1206.17     1305.36     41.27 o
  -6   1  17       60.20       70.09     10.20 o
  -5   1  17     1114.03     1075.41     25.21 o
  -4   1  17      302.32      263.37     12.21 o
  -3   1  17     1152.80     1045.12     42.21 o
  -2   1  17      481.39      433.80     15.74 o
  -1   1  17     2221.40     2290.30     47.32 o
   0   1  17       47.29       55.58     17.19 o
   1   1  17     2236.52     2342.93     60.50 o
   2   1  17      490.13      489.66     17.02 o
   3   1  17     1175.32     1199.47     31.81 o
   4   1  17      303.44      280.55     17.13 o
   5   1  17     1091.56     1192.88     33.29 o
   6   1  17       55.93       71.57      7.15 o
   7   1  17     1212.15     1230.62     47.76 o
   8   1  17        1.87       10.42     10.56 o
   9   1  17      444.70      354.58     23.28 o
  10   1  17        3.57        2.69     15.14 o
 -11   2  17       10.88        6.10     15.81 o
 -10   2  17      115.25       92.95     11.22 o
  -9   2  17        8.60       32.79      6.21 o
  -8   2  17       73.61       82.74     11.66 o
  -7   2  17       26.06       55.13     11.06 o
  -6   2  17      143.71      135.35     12.48 o
  -5   2  17       49.23       75.12      8.76 o
  -4   2  17      411.97      344.48     15.40 o
  -3   2  17       41.93       42.99      8.24 o
  -2   2  17      219.09      264.97     12.54 o
  -1   2  17       54.13      106.20     10.33 o
   0   2  17      188.11      215.15     14.74 o
   1   2  17       53.39      108.82     10.18 o
   2   2  17      220.31      276.87     19.92 o
   3   2  17       42.45       60.86      6.96 o
   4   2  17      420.43      460.56     22.49 o
   5   2  17       48.68       92.28     16.68 o
   6   2  17      143.09      154.85     25.29 o
   7   2  17       26.02       75.76     31.33 o
   8   2  17       74.75       67.49     13.58 o
   9   2  17        8.63        0.43     45.32 o
  10   2  17      112.80       60.22     20.05 o
 -11   3  17      108.58      115.23     13.09 o
 -10   3  17       31.08       30.15     13.34 o
  -9   3  17      117.24      128.30     15.43 o
  -8   3  17       47.96       54.39      8.38 o
  -7   3  17      703.07      745.90     27.63 o
  -6   3  17      217.36      224.95     12.69 o
  -5   3  17      428.77      402.88     14.47 o
  -4   3  17      209.95      186.84     12.70 o
  -3   3  17      384.56      386.88     13.58 o
  -2   3  17      108.45      106.75     11.24 o
  -1   3  17     1091.81     1045.41     28.68 o
   0   3  17       38.34       78.91      8.58 o
   1   3  17     1085.30     1012.47     38.51 o
   2   3  17      110.44      101.20     14.85 o
   3   3  17      395.58      472.31     20.25 o
   4   3  17      209.61      230.46     18.70 o
   5   3  17      408.43      432.65     25.49 o
   6   3  17      218.29      241.90     19.03 o
   7   3  17      702.73      697.73     45.39 o
   8   3  17       48.86       46.20     13.91 o
   9   3  17      117.48       96.75     30.94 o
  10   3  17       32.24       24.46     20.32 o
 -10   4  17      183.05      146.66     18.28 o
  -9   4  17       35.33       23.16      9.18 o
  -8   4  17      161.50      215.93     16.55 o
  -7   4  17       93.80       74.02      8.63 o
  -6   4  17      174.19      215.87     15.34 o
  -5   4  17      117.39       89.80      9.59 o
  -4   4  17      862.70      953.57     30.21 o
  -3   4  17       24.74       30.43      9.39 o
  -2   4  17      265.89      345.73     17.14 o
  -1   4  17       59.05       62.17      9.83 o
   0   4  17      664.48      684.40     23.36 o
   1   4  17       57.40       58.14      6.92 o
   2   4  17      255.56      320.77     22.84 o
   3   4  17       25.07       30.99     14.74 o
   4   4  17      882.98     1040.55     56.86 o
   5   4  17      117.57       71.37     13.16 o
   6   4  17      174.82      191.26     17.71 o
   7   4  17       92.76       96.91     25.63 o
   8   4  17      167.56      190.40     38.64 o
   9   4  17       36.00       25.19     19.28 o
  10   4  17      190.00      112.32     29.79 o
 -10   5  17        2.34        7.43     11.83 o
  -9   5  17       13.89        3.84      8.64 o
  -8   5  17        4.00       17.02      7.94 o
  -7   5  17      120.77      109.69     10.64 o
  -6   5  17      116.14       90.21      9.47 o
  -5   5  17       49.06       45.58     11.50 o
  -4   5  17       85.36       46.80     11.59 o
  -3   5  17      102.60      102.22     10.51 o
  -2   5  17      100.16      121.67     10.48 o
  -1   5  17       78.78       70.64     12.76 o
   0   5  17      144.18      131.16      9.58 o
   1   5  17       84.34       70.16     14.81 o
   2   5  17      104.51      144.14     11.10 o
   3   5  17      107.57       98.30     10.71 o
   4   5  17       84.33       68.67     19.77 o
   5   5  17       53.30       45.97     13.27 o
   6   5  17      117.23       87.96     16.21 o
   7   5  17      118.73      107.12     17.78 o
   8   5  17        3.89        0.10     18.34 o
   9   5  17       15.69       35.96     20.58 o
  10   5  17        2.42        2.72     25.70 o
 -10   6  17      373.58      346.48     44.45 o
  -9   6  17       24.35       26.93     10.86 o
  -8   6  17      293.48      314.70     24.68 o
  -7   6  17        0.46       11.01      9.06 o
  -6   6  17      355.72      347.64     15.29 o
  -5   6  17       23.02        9.27      9.47 o
  -4   6  17     1066.94     1146.48     73.68 o
  -3   6  17       83.35       59.93      9.11 o
  -2   6  17      882.48      894.14     53.58 o
  -1   6  17        0.72        3.96      8.24 o
   0   6  17     1437.20     1512.14     45.67 o
   1   6  17        0.82       12.76      9.59 o
   2   6  17      861.67      956.82     36.59 o
   3   6  17       85.96       58.15     14.59 o
   4   6  17     1076.36     1242.26     46.46 o
   5   6  17       24.02       22.82     12.98 o
   6   6  17      356.01      300.11     25.02 o
   7   6  17        0.41        9.02     17.32 o
   8   6  17      300.72      258.68     52.21 o
   9   6  17       23.95       26.58     19.61 o
  10   6  17      375.90      314.89     98.22 o
  -9   7  17       24.56        5.35     18.43 o
  -8   7  17        6.48        7.18      9.48 o
  -7   7  17        5.82        6.27      9.57 o
  -6   7  17      112.75      101.04     13.09 o
  -5   7  17       94.34       73.18     11.23 o
  -4   7  17        6.05       39.02     11.48 o
  -3   7  17       21.21       18.70      9.21 o
  -2   7  17       38.48       46.50      9.58 o
  -1   7  17       19.21       37.77      8.55 o
   0   7  17        1.12       27.48      5.98 o
   1   7  17       21.62       32.47     10.55 o
   2   7  17       40.24       39.76     10.06 o
   3   7  17       22.74       18.36     10.96 o
   4   7  17        5.70       11.38      9.39 o
   5   7  17       92.48       77.39     12.80 o
   6   7  17      113.57       78.08     22.69 o
   7   7  17        5.41       -5.46     16.09 o
   8   7  17        6.55       13.73     16.91 o
   9   7  17       23.60       -0.62     19.95 o
  -8   8  17      212.88      197.68     17.20 o
  -7   8  17       10.51       17.69     11.26 o
  -6   8  17      440.22      421.55     33.25 o
  -5   8  17       13.34       -0.85     10.96 o
  -4   8  17      836.89      802.66     69.82 o
  -3   8  17        5.23       13.12     13.19 o
  -2   8  17      633.79      711.83     21.59 o
  -1   8  17       17.62       27.95      7.39 o
   0   8  17     1266.38     1321.48     40.94 o
   1   8  17       16.86       45.85     11.57 o
   2   8  17      620.73      634.52     24.56 o
   3   8  17        4.68        3.59     10.11 o
   4   8  17      846.63      826.23     56.66 o
   5   8  17       12.05      -11.10     14.24 o
   6   8  17      434.93      311.51     26.28 o
   7   8  17       10.79       -8.69     17.09 o
   8   8  17      208.53      170.99     37.49 o
  -8   9  17        0.30        4.71     11.47 o
  -7   9  17      103.58      118.27     13.52 o
  -6   9  17       39.61       33.08     10.84 o
  -5   9  17      234.43      240.42     19.78 o
  -4   9  17       35.48       26.97     10.95 o
  -3   9  17      118.52      117.31     12.65 o
  -2   9  17        0.13       14.94      9.33 o
  -1   9  17      270.25      306.73     34.00 o
   0   9  17        1.92        3.71     10.91 o
   1   9  17      269.65      265.04     15.88 o
   2   9  17        0.18       19.74     10.20 o
   3   9  17      121.21      120.08     12.67 o
   4   9  17       35.77       33.06     13.51 o
   5   9  17      236.29      165.89     34.52 o
   6   9  17       40.53       22.98     26.23 o
   7   9  17      108.41      103.18     19.74 o
   8   9  17        0.28      -14.36     30.06 o
  -7  10  17        4.07       10.44     12.90 o
  -6  10  17       79.73       63.22     12.88 o
  -5  10  17        8.78       19.64     11.83 o
  -4  10  17      209.77      191.35     21.21 o
  -3  10  17       12.31       13.27     11.23 o
  -2  10  17      145.26      121.96     11.59 o
  -1  10  17       14.29      -11.80     13.77 o
   0  10  17      224.02      175.98     15.01 o
   1  10  17       13.60        2.07      9.66 o
   2  10  17      140.43      143.60     14.55 o
   3  10  17       11.30       -7.39     12.70 o
   4  10  17      212.16      195.41     22.65 o
   5  10  17        8.40        7.19     13.67 o
   6  10  17       77.15       74.77     25.42 o
   7  10  17        3.69       -7.77     47.57 o
  -5  11  17      185.11      178.96     14.73 o
  -4  11  17        2.66        5.34     10.96 o
  -3  11  17      101.23      111.13     12.12 o
  -2  11  17        0.72        0.21      8.21 o
  -1  11  17      188.29      163.15     27.91 o
   0  11  17        2.10        1.77     14.02 o
   1  11  17      187.92      170.30     18.05 o
   2  11  17        0.63        5.57     15.72 o
   3  11  17      103.09      114.80     32.90 o
   4  11  17        2.73        3.88     15.60 o
   5  11  17      182.22      160.98     23.39 o
  -3  12  17        0.40      -10.43     12.51 o
  -2  12  17       21.08       10.44     15.03 o
  -1  12  17       12.11       15.99     14.85 o
   0  12  17       32.80       40.03     14.09 o
   1  12  17       10.99       16.00     14.82 o
   2  12  17       19.68       20.74     14.91 o
   3  12  17        0.68      -10.42     15.12 o
 -10   0  18      408.32      348.39     36.01 o
  -9   0  18        2.72       13.47      8.88 o
  -8   0  18      509.75      453.93     44.18 o
  -7   0  18        8.55        4.17     11.43 o
  -6   0  18      388.28      399.12     44.76 o
  -5   0  18      641.90      617.14     42.49 o
  -4   0  18     1192.18     1128.50     46.92 o
  -3   0  18      285.11      246.19     17.26 o
  -2   0  18     2731.76     2883.15     80.83 o
  -1   0  18      277.25      229.25     15.28 o
   0   0  18       47.96       88.69     30.47 o
   1   0  18      281.17      224.23     31.68 o
   2   0  18     2698.21     2778.67    135.54 o
   3   0  18      288.79      275.25     18.65 o
   4   0  18     1218.25     1205.43     60.21 o
   5   0  18      632.96      657.99     34.71 o
   6   0  18      386.66      373.42     24.38 o
   7   0  18        9.51        4.33     10.74 o
   8   0  18      504.67      468.88     33.28 o
   9   0  18        2.82       16.55     11.39 o
 -10   1  18        4.03       -8.20     16.06 o
  -9   1  18       22.27       16.21      6.87 o
  -8   1  18        7.26       33.09      7.95 o
  -7   1  18       16.67       13.68      9.01 o
  -6   1  18       99.09      110.16     10.71 o
  -5   1  18       39.51       67.50     10.99 o
  -4   1  18       41.47       54.81      9.94 o
  -3   1  18       55.99       36.33      8.17 o
  -2   1  18       18.47       79.12     10.86 o
  -1   1  18       92.01      108.09      9.88 o
   0   1  18       30.03       38.03     10.55 o
   1   1  18       95.84       94.38     11.02 o
   2   1  18       18.55       80.32     11.24 o
   3   1  18       57.28       50.29     12.26 o
   4   1  18       41.26       46.72      8.10 o
   5   1  18       35.81       54.74     12.35 o
   6   1  18       99.57      112.68     14.08 o
   7   1  18       13.66       12.86     11.22 o
   8   1  18        7.27       31.76     14.60 o
   9   1  18       21.52        4.42     14.50 o
 -10   2  18      230.68      251.44     21.12 o
  -9   2  18       16.05       13.31      7.31 o
  -8   2  18      449.07      421.42     29.70 o
  -7   2  18        7.85        8.96      9.08 o
  -6   2  18      387.15      420.31     19.18 o
  -5   2  18      136.20      142.37     11.51 o
  -4   2  18      970.95      936.34     26.09 o
  -3   2  18      198.28      193.81     11.38 o
  -2   2  18     2041.34     2013.51     44.83 o
  -1   2  18       97.52      112.75     10.55 o
   0   2  18       30.72       49.57     11.34 o
   1   2  18       98.71      131.19     10.50 o
   2   2  18     2002.91     1945.62     66.38 o
   3   2  18      202.44      184.16     15.93 o
   4   2  18      983.57     1089.95     37.42 o
   5   2  18      136.84      158.09     16.13 o
   6   2  18      390.77      402.05     24.80 o
   7   2  18        8.18       -6.42     12.41 o
   8   2  18      445.99      373.48     29.98 o
   9   2  18       17.05        3.73     18.18 o
 -10   3  18       19.40        8.15     16.29 o
  -9   3  18      101.64       96.32     18.86 o
  -8   3  18        6.89       21.34     13.32 o
  -7   3  18      130.74      172.29     12.09 o
  -6   3  18       64.26       52.52      9.40 o
  -5   3  18      348.11      341.18     12.83 o
  -4   3  18       87.67       76.52     10.55 o
  -3   3  18      469.59      444.42     16.96 o
  -2   3  18       10.01       47.94     12.93 o
  -1   3  18      513.81      539.92     19.61 o
   0   3  18       27.12        9.88      8.45 o
   1   3  18      519.45      513.45     24.11 o
   2   3  18       10.07       42.85     10.78 o
   3   3  18      464.21      497.31     24.45 o
   4   3  18       88.10      105.21     14.33 o
   5   3  18      324.56      284.44     22.92 o
   6   3  18       63.45       27.96     13.83 o
   7   3  18      133.59      144.13     16.29 o
   8   3  18        6.97       36.96     35.91 o
   9   3  18      104.00       63.90     24.82 o
 -10   4  18       55.99       17.03     11.80 o
  -9   4  18        1.28        1.81     11.76 o
  -8   4  18      146.79      137.84     10.34 o
  -7   4  18        1.26       19.68      9.09 o
  -6   4  18      214.86      218.50     13.66 o
  -5   4  18       41.37       69.28     10.42 o
  -4   4  18      235.69      224.04     26.74 o
  -3   4  18      109.54      134.95     10.36 o
  -2   4  18      639.78      539.32     20.29 o
  -1   4  18       27.55       45.97      9.57 o
   0   4  18        1.41       25.75     10.93 o
   1   4  18       26.83       61.67      7.20 o
   2   4  18      631.07      574.19     27.41 o
   3   4  18      112.20      165.35     15.14 o
   4   4  18      259.57      252.34     18.46 o
   5   4  18       40.71       59.06     13.43 o
   6   4  18      219.31      172.41     21.62 o
   7   4  18        1.61       12.50     12.48 o
   8   4  18      141.86      123.25     19.24 o
   9   4  18        1.36       -7.93     15.93 o
  10   4  18       55.97       -1.43     23.30 o
  -9   5  18      249.05      260.17     19.45 o
  -8   5  18        1.01       -4.89      7.91 o
  -7   5  18      393.72      419.61     30.64 o
  -6   5  18       12.64        0.60     10.40 o
  -5   5  18      623.90      598.17     26.76 o
  -4   5  18        0.21        7.47      8.70 o
  -3   5  18      685.43      750.94     47.07 o
  -2   5  18        9.97       16.38      9.05 o
  -1   5  18     1015.85     1024.91     38.07 o
   0   5  18        0.05        1.74      9.77 o
   1   5  18     1023.62     1116.80     34.30 o
   2   5  18        9.24       31.02     11.69 o
   3   5  18      689.30      815.52     37.55 o
   4   5  18        0.16       15.51     15.06 o
   5   5  18      626.14      604.04     31.51 o
   6   5  18       12.44        0.85     16.35 o
   7   5  18      405.45      397.11     35.24 o
   8   5  18        0.90       -5.66     32.25 o
   9   5  18      251.13      126.58     24.29 o
  -9   6  18       23.25       11.34     13.10 o
  -8   6  18        1.72       -6.23     10.09 o
  -7   6  18       53.25       55.05     15.44 o
  -6   6  18        0.17        9.77     11.68 o
  -5   6  18      114.41      112.42     14.38 o
  -4   6  18       15.46       22.02     10.55 o
  -3   6  18       69.00       76.74     10.30 o
  -2   6  18      119.83       90.77      9.53 o
  -1   6  18       84.43       82.00     10.29 o
   0   6  18        4.71        7.37      6.41 o
   1   6  18       86.03      103.11     11.31 o
   2   6  18      115.18       96.68     11.08 o
   3   6  18       70.10      100.33     13.88 o
   4   6  18       15.87       19.18     11.11 o
   5   6  18      115.85      132.44     31.27 o
   6   6  18        0.30      -21.15     21.15 o
   7   6  18       53.12       44.82     19.54 o
   8   6  18        1.78        1.74     16.90 o
   9   6  18       23.21       -1.32     22.23 o
  -8   7  18        4.90        8.32     11.80 o
  -7   7  18      230.24      271.32     26.53 o
  -6   7  18       23.33       29.01     10.41 o
  -5   7  18      531.89      515.35     23.55 o
  -4   7  18       11.69       26.20      9.52 o
  -3   7  18      547.12      580.09     45.75 o
  -2   7  18        0.14        3.25      8.84 o
  -1   7  18      872.31      982.57     45.92 o
   0   7  18       33.62       32.75      5.13 o
   1   7  18      864.89      918.03     55.37 o
   2   7  18        0.32       11.15      9.93 o
   3   7  18      531.50      622.15     24.61 o
   4   7  18       12.71       57.09     21.78 o
   5   7  18      511.24      466.41     58.42 o
   6   7  18       23.91        7.93     20.06 o
   7   7  18      228.66      209.20     35.70 o
   8   7  18        5.27      -12.50     17.81 o
  -7   8  18       19.20       24.36     18.61 o
  -6   8  18       15.58       25.14     11.05 o
  -5   8  18       24.48       38.79     12.48 o
  -4   8  18      118.29      138.77     14.68 o
  -3   8  18        3.39        5.98     10.46 o
  -2   8  18       34.30       33.81      9.65 o
  -1   8  18        5.66       21.90      8.51 o
   0   8  18      175.17      186.31     14.52 o
   1   8  18        6.34       27.79     10.99 o
   2   8  18       36.87       42.35     13.69 o
   3   8  18        3.41       19.03     12.15 o
   4   8  18      114.05       98.02     17.04 o
   5   8  18       23.17       17.10     15.28 o
   6   8  18       15.48       27.20     25.12 o
   7   8  18       20.01       15.92     14.50 o
  -7   9  18      198.93      157.34     13.68 o
  -6   9  18        5.22        5.32     11.47 o
  -5   9  18      291.25      273.78     19.07 o
  -4   9  18       21.85        2.20     11.00 o
  -3   9  18      156.44      127.23     11.75 o
  -2   9  18       19.18       28.81     10.18 o
  -1   9  18      305.10      278.35     27.28 o
   0   9  18        0.82        5.95     13.58 o
   1   9  18      308.42      243.12     19.69 o
   2   9  18       19.26       16.55     13.17 o
   3   9  18      159.65      128.78     15.12 o
   4   9  18       20.81       12.70     11.55 o
   5   9  18      293.25      217.07     46.28 o
   6   9  18        4.72       41.60     23.01 o
   7   9  18      198.85      139.39     73.06 o
  -5  10  18        2.07        6.40     12.67 o
  -4  10  18      192.06      177.40     25.21 o
  -3  10  18       10.32        7.94     10.29 o
  -2  10  18      127.80      126.42     15.00 o
  -1  10  18        3.68       -3.23     12.53 o
   0  10  18      171.99      132.28     18.30 o
   1  10  18        3.92       -2.32     10.42 o
   2  10  18      132.58      128.92     20.36 o
   3  10  18       10.63       -6.82     14.45 o
   4  10  18      191.11      234.42     63.23 o
   5  10  18        2.12      -15.34     15.34 o
  -4  11  18        4.37       -1.79     11.40 o
  -3  11  18        7.84       -5.63     11.76 o
  -2  11  18        3.17        9.17      8.71 o
  -1  11  18       95.46       78.52     16.34 o
   0  11  18        9.78       27.86     14.85 o
   1  11  18       95.67       64.07     13.91 o
   2  11  18        2.77       13.30     14.62 o
   3  11  18        8.55        7.79     17.89 o
   4  11  18        5.20       -1.94     16.24 o
  -9   1  19      370.75      334.08     21.81 o
  -8   1  19        9.32       22.77     12.80 o
  -7   1  19      226.84      248.61     11.82 o
  -6   1  19       96.74      103.22     10.69 o
  -5   1  19      598.80      524.44     17.56 o
  -4   1  19      209.15      188.42     11.70 o
  -3   1  19     1110.06     1075.68     32.59 o
  -2   1  19       16.47       13.99     13.66 o
  -1   1  19      684.78      770.25     26.02 o
   0   1  19       63.00       61.74     10.88 o
   1   1  19      639.39      616.61     27.86 o
   2   1  19       16.12       26.26      5.94 o
   3   1  19     1146.46     1145.25     38.99 o
   4   1  19      207.13      169.91      8.59 o
   5   1  19      587.02      541.60     27.73 o
   6   1  19       97.73       91.65     13.27 o
   7   1  19      223.08      204.19     18.57 o
   8   1  19        9.21        3.35     13.05 o
   9   1  19      375.63      349.88     46.14 o
  -9   2  19        7.05       -3.87     12.32 o
  -8   2  19       40.59       43.73      9.76 o
  -7   2  19       21.98       31.04     10.70 o
  -6   2  19       49.15       67.82      9.89 o
  -5   2  19       63.15       68.96     10.92 o
  -4   2  19      247.59      248.71     14.41 o
  -3   2  19       49.79       74.23     10.94 o
  -2   2  19      210.12      173.90     11.76 o
  -1   2  19       84.32       66.32     11.62 o
   0   2  19      291.56      338.48     16.09 o
   1   2  19       83.97       81.77     10.07 o
   2   2  19      210.10      177.64     10.28 o
   3   2  19       49.43       68.18     11.56 o
   4   2  19      236.20      224.48     19.08 o
   5   2  19       63.33       60.18     16.17 o
   6   2  19       40.48       43.94     13.43 o
   7   2  19       21.92       32.40     13.17 o
   8   2  19       42.70       31.93     17.46 o
   9   2  19        6.84       60.12     41.05 o
  -9   3  19      184.12      165.24     18.49 o
  -8   3  19        0.88        0.71     10.03 o
  -7   3  19      224.23      218.26     14.08 o
  -6   3  19       14.95       12.00      9.40 o
  -5   3  19      409.66      423.17     24.40 o
  -4   3  19       32.34       40.46     11.27 o
  -3   3  19      525.81      555.48     31.27 o
  -2   3  19       31.79        3.44     13.36 o
  -1   3  19      328.23      284.62     17.37 o
   0   3  19       37.56       47.28      9.95 o
   1   3  19      297.08      271.31     19.77 o
   2   3  19       30.06       15.71     11.72 o
   3   3  19      549.26      587.56     28.18 o
   4   3  19       31.53       49.65     14.33 o
   5   3  19      428.38      462.94     39.92 o
   6   3  19       15.11       10.79     14.33 o
   7   3  19      223.94      176.76     27.91 o
   8   3  19        0.82        1.33     17.62 o
   9   3  19      184.41       20.75     33.27 o
  -9   4  19        6.16       -0.55     15.03 o
  -8   4  19      194.11      192.03     14.85 o
  -7   4  19        2.61        7.88     10.01 o
  -6   4  19      334.45      375.81     32.32 o
  -5   4  19       15.59       23.55      9.19 o
  -4   4  19      501.89      485.30     30.50 o
  -3   4  19       11.12       24.00      9.51 o
  -2   4  19      405.44      356.85     18.33 o
  -1   4  19       39.28       38.08      9.77 o
   0   4  19      372.61      444.98     18.18 o
   1   4  19       41.15       35.07      5.30 o
   2   4  19      422.09      363.90     20.84 o
   3   4  19       11.14        7.73     13.63 o
   4   4  19      507.77      450.51     25.95 o
   5   4  19       15.43       19.04     15.67 o
   6   4  19      338.52      294.87     51.83 o
   7   4  19        2.73       18.63     14.47 o
   8   4  19      195.85      158.21     26.81 o
   9   4  19        6.18       25.62     39.76 o
  -8   5  19       33.56       35.48     11.46 o
  -7   5  19       19.96       40.71     11.94 o
  -6   5  19        5.45       17.21     12.39 o
  -5   5  19       53.00       20.36     11.65 o
  -4   5  19       53.14       71.73     15.59 o
  -3   5  19      193.65      174.95     12.66 o
  -2   5  19        9.87       34.57     10.08 o
  -1   5  19      390.56      339.29     14.26 o
   0   5  19      248.46      231.74     13.63 o
   1   5  19      376.90      307.12     19.12 o
   2   5  19       10.65       33.83     12.03 o
   3   5  19      191.88      175.40     16.40 o
   4   5  19       52.92       42.12     12.64 o
   5   5  19       52.73       42.23     30.52 o
   6   5  19        5.42      -12.73     17.34 o
   7   5  19       19.19       -4.56     18.76 o
   8   5  19       33.05       -9.87     23.17 o
  -8   6  19      187.36      189.48     24.99 o
  -7   6  19        7.84       -4.68     14.19 o
  -6   6  19      352.31      356.51     29.22 o
  -5   6  19       10.86       16.10     11.56 o
  -4   6  19      585.73      548.42     34.65 o
  -3   6  19        6.63        8.15     10.47 o
  -2   6  19      635.43      658.75     22.66 o
  -1   6  19       12.13       10.68     12.11 o
   0   6  19     1138.37     1203.01     49.61 o
   1   6  19       11.89        7.72     10.18 o
   2   6  19      624.90      577.49     43.17 o
   3   6  19        6.69       15.86     11.63 o
   4   6  19      576.39      537.00     72.64 o
   5   6  19       10.57       14.51     13.51 o
   6   6  19      351.23      360.01     36.11 o
   7   6  19        7.89       36.15     21.04 o
   8   6  19      187.22       67.04     21.83 o
  -7   7  19       11.82        6.43     11.89 o
  -6   7  19        5.95       17.04     14.02 o
  -5   7  19       25.52       20.39     10.39 o
  -4   7  19       24.10       19.71     12.54 o
  -3   7  19        3.19       -1.78     10.39 o
  -2   7  19        0.37       10.63     11.43 o
  -1   7  19       24.53       23.07      8.61 o
   0   7  19       33.60       42.75     13.01 o
   1   7  19       25.72        7.26     10.37 o
   2   7  19        0.27       12.14     11.71 o
   3   7  19        2.61       18.94     12.18 o
   4   7  19       22.64       33.91     19.41 o
   5   7  19       25.55       24.68     15.67 o
   6   7  19        6.18        4.33     19.12 o
   7   7  19       12.78       29.80     20.98 o
  -6   8  19      187.85      158.89     13.84 o
  -5   8  19       11.42       15.82     14.34 o
  -4   8  19      306.95      225.32     17.40 o
  -3   8  19       19.90       21.96     11.04 o
  -2   8  19      277.13      271.21     15.53 o
  -1   8  19       19.30       15.17      8.82 o
   0   8  19      387.64      355.45     35.89 o
   1   8  19       20.40        6.26     12.28 o
   2   8  19      286.09      305.04     31.04 o
   3   8  19       19.77       18.30     13.66 o
   4   8  19      302.87      241.87     57.37 o
   5   8  19       10.79      -12.55     17.44 o
   6   8  19      186.28      150.46     23.10 o
  -5   9  19       87.82       95.43     13.27 o
  -4   9  19        3.90       -4.90     12.50 o
  -3   9  19       57.78       45.32     12.01 o
  -2   9  19        5.16       18.66      9.51 o
  -1   9  19      166.76      146.16     18.47 o
   0   9  19       26.60       21.28     22.18 o
   1   9  19      170.54      115.37     15.17 o
   2   9  19        5.30       14.55     13.57 o
   3   9  19       60.67       56.65     15.62 o
   4   9  19        3.53       10.82     13.28 o
   5   9  19       85.14       80.91     34.19 o
  -4  10  19       77.37       56.74     12.47 o
  -3  10  19        2.27       16.96     10.98 o
  -2  10  19       86.09       80.35     10.78 o
  -1  10  19       16.83       10.21     34.20 o
   0  10  19      148.21      117.19     16.50 o
   1  10  19       17.41       11.44     14.37 o
   2  10  19       83.66       89.92     53.02 o
   3  10  19        1.87       -5.44     16.40 o
   4  10  19       72.60       71.73     20.06 o
  -1  11  19      124.46      111.73     38.47 o
   0  11  19        8.08        0.99     25.85 o
   1  11  19      126.13      119.37     16.14 o
  -9   0  20        6.90       17.90     23.46 o
  -8   0  20      390.91      374.24     51.88 o
  -7   0  20       76.23       39.69     24.69 o
  -6   0  20      288.34      234.19     26.37 o
  -5   0  20       32.45       24.91     13.64 o
  -4   0  20      572.12      548.02     38.05 o
  -3   0  20       39.74       15.00     16.82 o
  -2   0  20      381.72      385.04     22.67 o
  -1   0  20       53.84       39.62     12.73 o
   0   0  20     1126.49     1119.52     49.88 o
   1   0  20       55.90       10.93     28.52 o
   2   0  20      398.81      405.69     61.84 o
   3   0  20       41.74       23.53     10.07 o
   4   0  20      547.68      507.08     31.76 o
   5   0  20       32.49       13.13      9.87 o
   6   0  20      243.18      184.45     22.22 o
  -9   1  20       13.48       17.99     15.19 o
  -8   1  20       11.89       15.72     16.04 o
  -7   1  20        6.13       28.56     12.63 o
  -6   1  20        2.45       14.96     11.07 o
  -5   1  20      153.12      145.12     12.37 o
  -4   1  20       16.62       26.52     11.00 o
  -3   1  20       84.97       75.45     11.07 o
  -2   1  20        1.76        9.19      8.98 o
  -1   1  20       71.59       73.99     12.55 o
   0   1  20        6.09       53.67     13.94 o
   1   1  20       72.15       76.33     12.05 o
   2   1  20        1.78       20.10      7.66 o
   3   1  20       82.11       79.73      6.90 o
   4   1  20       16.64       26.24      5.00 o
   5   1  20      143.12      132.97     37.18 o
   6   1  20        2.43       10.64     14.49 o
   7   1  20        4.91        5.11     34.22 o
  -8   2  20      274.44      262.90     16.49 o
  -7   2  20        0.69       -7.82      9.54 o
  -6   2  20      384.90      425.20     30.76 o
  -5   2  20        1.11        3.26     12.41 o
  -4   2  20      486.71      416.14     16.71 o
  -3   2  20       29.64        3.52      8.67 o
  -2   2  20      330.98      308.92     15.90 o
  -1   2  20       13.81       23.72     11.00 o
   0   2  20      654.25      500.40     40.51 o
   1   2  20       13.66       11.63      9.50 o
   2   2  20      339.87      359.87     18.63 o
   3   2  20       27.76       14.84     11.74 o
   4   2  20      504.65      405.15     23.60 o
   5   2  20        1.33        6.30     11.94 o
   6   2  20      382.41      372.25     34.71 o
   7   2  20        0.98       33.84     16.40 o
  -8   3  20        3.70       14.33      9.85 o
  -7   3  20       80.26       90.93     13.52 o
  -6   3  20       19.04       13.55     11.66 o
  -5   3  20      257.23      266.65     26.66 o
  -4   3  20       18.15       19.23     12.59 o
  -3   3  20      396.34      385.31     36.84 o
  -2   3  20       55.19       54.65     11.39 o
  -1   3  20      230.67      208.12     18.07 o
   0   3  20       31.07       54.66     10.29 o
   1   3  20      239.25      224.20      9.45 o
   2   3  20       55.22       86.67     15.65 o
   3   3  20      392.44      350.78     22.78 o
   4   3  20       17.71       28.24     13.68 o
   5   3  20      256.16      174.42     26.06 o
   6   3  20       18.88       21.47     19.85 o
   7   3  20       83.34       67.14     15.97 o
   8   3  20        3.78        2.75     35.08 o
  -8   4  20      154.69      126.71     17.54 o
  -7   4  20       22.55       15.03     12.32 o
  -6   4  20      122.60      135.87     20.11 o
  -5   4  20       17.79       27.35     12.49 o
  -4   4  20      197.69      173.79     15.51 o
  -3   4  20        1.54       26.01     10.11 o
  -2   4  20      151.05      172.26     12.58 o
  -1   4  20        6.96       24.80     10.96 o
   0   4  20      578.81      480.33     26.66 o
   1   4  20        7.60        6.88     13.22 o
   2   4  20      146.43      150.65     17.46 o
   3   4  20        1.96       -3.77     12.82 o
   4   4  20      203.89      152.08     20.77 o
   5   4  20       18.40       21.19     15.38 o
   6   4  20      121.06       92.16     19.25 o
   7   4  20       21.96       12.36     16.84 o
   8   4  20      159.95       79.80     39.91 o
  -7   5  20      194.26      209.72     25.78 o
  -6   5  20        4.38       13.65     11.94 o
  -5   5  20      428.73      428.59     33.26 o
  -4   5  20       30.31       12.55     10.80 o
  -3   5  20      631.01      649.79     41.64 o
  -2   5  20       12.33       -5.97      8.68 o
  -1   5  20      537.18      493.33     21.69 o
   0   5  20        3.25       12.47      8.24 o
   1   5  20      541.12      544.55     35.96 o
   2   5  20       12.14       17.20     12.08 o
   3   5  20      627.90      550.42     35.50 o
   4   5  20       31.36        9.81     21.74 o
   5   5  20      429.22      299.38     25.04 o
   6   5  20        4.18       -5.91     18.71 o
   7   5  20      196.09      115.19     20.30 o
  -7   6  20        8.18        2.17     14.03 o
  -6   6  20        8.29       32.06     15.14 o
  -5   6  20        4.51       -5.42     12.97 o
  -4   6  20       18.20       -1.45     10.35 o
  -3   6  20       34.82       29.79     10.63 o
  -2   6  20       15.80       16.63     11.19 o
  -1   6  20       19.55       13.82     10.51 o
   0   6  20       79.88       63.08     11.05 o
   1   6  20       19.37       26.44     12.43 o
   2   6  20       14.85       19.66     18.19 o
   3   6  20       33.58       36.85     15.86 o
   4   6  20       19.24      -10.78     16.06 o
   5   6  20        4.13       -1.17     18.90 o
   6   6  20        7.57       15.77     17.81 o
   7   6  20        7.84      -18.29     18.37 o
  -6   7  20        9.19       19.00     14.47 o
  -5   7  20      281.21      241.47     18.10 o
  -4   7  20        5.96        6.40     11.13 o
  -3   7  20      390.80      421.86     36.09 o
  -2   7  20       12.70       -2.42      9.96 o
  -1   7  20      407.65      436.01     32.01 o
   0   7  20       18.49       28.66     17.14 o
   1   7  20      407.02      386.50     73.07 o
   2   7  20       12.09        4.87     12.63 o
   3   7  20      393.09      354.98     40.25 o
   4   7  20        6.26      -17.02     17.02 o
   5   7  20      286.86      192.19     41.92 o
   6   7  20        8.62        5.14     17.65 o
  -5   8  20        4.92       11.05     13.31 o
  -4   8  20       35.47       36.37     13.66 o
  -3   8  20       21.02       52.44     14.15 o
  -2   8  20       80.17       60.09     11.72 o
  -1   8  20        9.33       12.93      7.90 o
   0   8  20      121.03       97.82     16.10 o
   1   8  20        9.69        8.14     10.86 o
   2   8  20       81.46       90.85     17.35 o
   3   8  20       21.44       21.77     12.72 o
   4   8  20       33.76       23.12     22.39 o
   5   8  20        4.96        8.56     14.45 o
  -4   9  20       22.13        4.13     12.69 o
  -3   9  20      159.27      140.58     13.46 o
  -2   9  20        4.68        9.95     22.04 o
  -1   9  20      112.60       86.79     23.22 o
   0   9  20        9.55       22.33     19.47 o
   1   9  20      109.31       86.88     20.31 o
   2   9  20        4.32        2.58     14.89 o
   3   9  20      154.23      104.76     29.88 o
   4   9  20       22.78       13.55     41.54 o
  -1  10  20        0.26       -1.62     18.94 o
   0  10  20       89.13      109.29     67.85 o
   1  10  20        0.28       -9.60     27.23 o
  -8   1  21       22.10       20.66     13.68 o
  -7   1  21      147.80      151.42     14.22 o
  -6   1  21       47.84       40.92     14.67 o
  -5   1  21      143.94      179.17     17.01 o
  -4   1  21       13.15       28.36     13.05 o
  -3   1  21      675.80      565.31     18.83 o
  -2   1  21       89.34       49.32     10.18 o
  -1   1  21      217.52      209.75     18.04 o
   0   1  21        9.58       20.12     11.37 o
   1   1  21      221.20      252.09     13.68 o
   2   1  21       91.40       63.65      7.51 o
   3   1  21      675.15      493.23     42.30 o
   4   1  21       12.84        1.71     13.65 o
   5   1  21      136.70      118.00     19.93 o
  -7   2  21        1.54       13.11     11.59 o
  -6   2  21       31.75       43.87     11.82 o
  -5   2  21       11.19        8.21     13.90 o
  -4   2  21      146.25      138.96     21.94 o
  -3   2  21       24.95       42.74     10.16 o
  -2   2  21       70.43       79.70     11.29 o
  -1   2  21       14.03       33.38     12.28 o
   0   2  21       62.48       67.32     12.06 o
   1   2  21       14.36       27.57      7.04 o
   2   2  21       73.21       69.52      6.33 o
   3   2  21       24.72       44.81     17.90 o
   4   2  21      142.68      125.04     15.58 o
   5   2  21       10.90       28.44     14.07 o
  -7   3  21      199.86      186.38     21.35 o
  -6   3  21       14.31       18.01     12.11 o
  -5   3  21      202.25      214.11     15.47 o
  -4   3  21       56.34       48.02     16.29 o
  -3   3  21      530.17      455.10     31.82 o
  -2   3  21       31.41       22.64     13.45 o
  -1   3  21      270.35      263.96     15.40 o
   0   3  21       14.70       20.34     10.58 o
   1   3  21      268.82      246.18     10.52 o
   2   3  21       32.93       23.96     14.36 o
   3   3  21      530.27      369.47     31.82 o
   4   3  21       55.66       21.68     15.80 o
   5   3  21      216.62      187.41     33.15 o
   6   3  21       12.99        3.67     17.26 o
  -7   4  21       12.94       -1.75     13.78 o
  -6   4  21      213.34      204.45     14.68 o
  -5   4  21        6.73        3.22     16.03 o
  -4   4  21      372.56      347.76     39.10 o
  -3   4  21        1.91        4.01     12.02 o
  -2   4  21      310.38      302.28     30.73 o
  -1   4  21        6.19       84.00     36.92 o
   0   4  21      306.63      246.92     27.87 o
   1   4  21        6.19        5.77     11.87 o
   2   4  21      317.46      314.78     35.04 o
   3   4  21        1.86       17.60     14.31 o
   4   4  21      378.22      304.81     56.86 o
   5   4  21        6.63       -0.73     18.89 o
   6   4  21      212.29      148.54     19.44 o
  -6   5  21       16.13       23.86     17.36 o
  -5   5  21       17.38      -12.62     12.62 o
  -4   5  21       17.34       28.39     27.10 o
  -3   5  21      119.58      125.75     19.13 o
  -2   5  21       17.85       25.36     13.47 o
  -1   5  21       65.11       57.77     12.13 o
   0   5  21        0.68       18.19      7.76 o
   1   5  21       61.79       60.92     14.91 o
   2   5  21       17.95       31.96     18.35 o
   3   5  21      117.58       74.87     18.41 o
   4   5  21       16.85       16.54     16.36 o
   5   5  21       19.28       42.16     19.23 o
   6   5  21       15.69       -0.17     15.86 o
  -5   6  21        0.24      -15.04     15.04 o
  -4   6  21      326.09      342.91     27.32 o
  -3   6  21       11.35       36.49     17.31 o
  -2   6  21      238.19      323.58     20.97 o
  -1   6  21        8.63        7.80     12.00 o
   0   6  21      502.29      457.53     37.06 o
   1   6  21        8.04       19.93     11.88 o
   2   6  21      238.71      277.87     38.80 o
   3   6  21       11.43        5.09     14.66 o
   4   6  21      329.91      288.41     29.48 o
   5   6  21        0.15      -15.02     19.57 o
  -5   7  21       34.43       44.86     19.63 o
  -4   7  21        2.13        1.04     14.77 o
  -3   7  21        8.52       36.67     11.74 o
  -2   7  21       26.70       32.97     15.64 o
  -1   7  21       13.84       24.65     19.40 o
   0   7  21       21.53       39.24     17.47 o
   1   7  21       13.82       -4.56     15.24 o
   2   7  21       26.36       24.71     14.12 o
   3   7  21        9.33       15.52     14.73 o
   4   7  21        2.34        9.18     17.25 o
   5   7  21       34.95       11.96     16.11 o
  -3   8  21       29.32        5.94     27.04 o
  -2   8  21      160.83      180.00     29.33 o
  -1   8  21       22.15       26.95     22.83 o
   0   8  21      325.98      242.54     55.73 o
   1   8  21       21.95       30.41     16.61 o
   2   8  21      160.39      148.01     43.49 o
   3   8  21       29.53       29.25     14.76 o
  -6   0  22       73.74       51.32     39.77 o
  -5   0  22       76.60       29.29     21.97 o
  -4   0  22      400.72      406.04     32.15 o
  -3   0  22       11.49       38.66     31.93 o
  -2   0  22      581.59      472.12     34.13 o
  -1   0  22       24.36       35.27     20.30 o
   0   0  22       97.82      102.77     21.38 o
   1   0  22       24.20        8.96     10.33 o
   2   0  22      561.72      423.06     39.09 o
   3   0  22       12.07        0.19     10.05 o
   4   0  22      401.99      356.86     28.83 o
  -6   1  22       13.70       27.37     16.29 o
  -5   1  22       37.31        5.22     14.50 o
  -4   1  22        4.55       19.08     14.97 o
  -3   1  22       19.93       25.89     13.14 o
  -2   1  22        5.48       17.24     15.87 o
  -1   1  22       19.37       24.78     14.36 o
   0   1  22        0.95        0.00     16.42 o
   1   1  22       19.87        8.43      7.37 o
   2   1  22        5.37       33.14      7.01 o
   3   1  22       20.33       32.41      8.33 o
   4   1  22        4.51       22.18     12.83 o
  -6   2  22       93.14       85.19     12.25 o
  -5   2  22        4.51       13.92     16.30 o
  -4   2  22      288.28      276.83     21.71 o
  -3   2  22        6.33       12.78     25.64 o
  -2   2  22      443.32      389.34     28.16 o
  -1   2  22       22.96        5.12     18.27 o
   0   2  22       85.32      128.94     17.37 o
   1   2  22       22.02       14.11      7.55 o
   2   2  22      434.78      335.34     16.38 o
   3   2  22        6.95       -4.38     14.08 o
  -6   3  22        1.50        7.18     12.75 o
  -5   3  22      153.08      135.65     13.07 o
  -4   3  22        1.63        1.27     14.62 o
  -3   3  22      119.37       96.61     16.43 o
  -2   3  22        0.21       29.81     18.37 o
  -1   3  22      127.96      129.94     18.27 o
   0   3  22        1.41        5.45     10.51 o
   1   3  22      133.19      126.17      7.91 o
   2   3  22        0.19       27.27     18.83 o
   3   3  22      122.23       74.60     18.42 o
   4   3  22        1.61       21.31     17.89 o
  -5   4  22        1.86        3.98     16.85 o
  -4   4  22      133.03      114.65     16.80 o
  -3   4  22        3.22       12.83     14.89 o
  -2   4  22      210.02      194.53     19.43 o
  -1   4  22        6.50       36.18     15.93 o
   0   4  22       99.84       95.38     30.19 o
   1   4  22        6.26        7.82     15.40 o
   2   4  22      202.55      142.55     24.16 o
   3   4  22        3.48        5.57     21.25 o
   4   4  22      139.60      105.12     22.86 o
  -5   5  22      257.63      270.57     33.83 o
  -4   5  22        5.02       12.63     15.11 o
  -3   5  22      185.35      200.97     18.65 o
  -2   5  22        8.99       17.47     21.61 o
  -1   5  22      345.56      350.68     29.04 o
   0   5  22        0.16       -8.21     32.75 o
   1   5  22      341.53      280.20     98.10 o
   2   5  22        9.20       -5.21     15.65 o
   3   5  22      186.45      131.65     28.43 o
   4   5  22        4.91       10.48     22.14 o
   5   5  22      259.79      240.31     32.00 o
  -4   6  22        5.39       -3.57     24.29 o
  -3   6  22        5.10      -17.23     19.98 o
  -2   6  22        7.72       23.09     12.25 o
  -1   6  22        5.43       27.94     25.08 o
   0   6  22        4.14       15.43     13.75 o
   1   6  22        5.13       27.48     15.21 o
   2   6  22        6.76       -5.69     17.05 o
   3   6  22        5.03       -9.09     23.84 o
   4   6  22        5.86       -3.41     22.80 o
  -2   7  22       10.13        8.78     24.68 o
  -1   7  22      274.42      227.14     29.09 o
   0   7  22        0.85        0.66     15.32 o
   1   7  22      271.49      272.80     25.68 o
   2   7  22       10.07       10.60     15.77 o
  -5   1  23      245.47      218.79     25.80 o
  -4   1  23       27.69       25.56     15.80 o
  -3   1  23      174.41      174.22     17.77 o
  -2   1  23       16.81       36.36     15.28 o
  -1   1  23      208.33      191.86     17.26 o
   0   1  23       15.17       -3.10     14.53 o
   1   1  23      210.49      168.69     20.27 o
   2   1  23       16.18       18.41      9.16 o
  -4   2  23       74.87       56.16     13.67 o
  -3   2  23        1.41       21.27     18.14 o
  -2   2  23       30.09       16.97     15.32 o
  -1   2  23        1.04        2.72     17.33 o
   0   2  23        0.54       13.28     17.25 o
   1   2  23        1.01        5.78     16.41 o
   2   2  23       31.97        7.37     14.74 o
  -4   3  23       19.79       20.19     14.69 o
  -3   3  23      144.43      117.36     32.66 o
  -2   3  23        0.63        8.49     14.52 o
  -1   3  23      264.22      260.46     20.35 o
   0   3  23       10.28       -8.26     25.82 o
   1   3  23      260.48      157.66     19.38 o
   2   3  23        0.57       -4.32     17.20 o
  -3   4  23        7.93        4.96     16.15 o
  -2   4  23      238.45      216.38     18.50 o
  -1   4  23        5.47      -27.49     33.59 o
   0   4  23      169.18      146.38     26.01 o
   1   4  23        5.35       21.10     16.85 o
   2   4  23      239.20      134.52     23.71 o
  -2   5  23        2.61       -3.97     52.13 o
  -1   5  23       14.66       11.01     27.57 o
   0   5  23        0.32       22.90     18.74 o
   1   5  23       13.08       27.54     12.79 o
   2   5  23        2.28       35.55     22.59 o
  -2   0  24       98.77       47.98     24.64 o
  -1   0  24       26.56       10.76     21.40 o
   0   0  24      117.52      112.89     24.48 o
  -2   1  24        6.21       16.52     16.44 o
  -1   1  24        2.04       -9.43     16.37 o
   0   1  24        0.11        8.15     27.26 o
   1   1  24        2.86       20.62     20.63 o
  -1   2  24       30.40       18.90     26.79 o
 
